# Supplementary material for: A multi-ancestry GWAS of Fuchs corneal dystrophy highlights the contributions of laminins, collagen, and endothelial cell regulation
Source: Commun Biol. 2024 Apr 6;7:418. doi: 10.1038/s42003-024-06046-3 (PMC10998918; doi:10.1038/s42003-024-06046-3)
Supplement: Supplementary file 4 — Supplementary Data 1-9 [file 42003_2024_6046_MOESM4_ESM.xlsx]

## Sheet: S1. Study summary
Supplementary Data 1. Study overview. Sample size, count (percentage) female, age ± standard deviation, covariates used in GWAS model, total variants tested, and genomic control (λ) for each cohort used in this study.
Cohort		Total N		Female		Age		Covariates in GWAS model	# Variants tested	GC (λ), all variants
		Cases	Controls	Cases	Controls	Cases	Controls
Million Veteran Program	MVP EUR	2251	252345	207 (9.2%)	17,529 (6.9%)	70.5 ± 9.6	65.8 ± 11.5	Age + Age^2 + Sex + 10 PCs	9196080	1.024
	MVP AFR	315	78885	90 (28.6%)	10,188 (12.9%)	62.8 ± 10.1	59.8 ± 11.0	Age + Age^2 + Sex + 10 PCs	16048430	1.011
	MVP HIS	80	26368	5 (6.3%)	2,189 (8.3%)	68.3 ± 10.9	60.0 ± 13.4	Age + Age^2 + Sex + 10 PCs	10627029	1.027
	Total	2646	357598
Afshari et al. (2017)	FECD Multi-center (EUR)	886	526	584 (65.9%)	304 (57.7%)	69.9 ± 11.2	72.0 ± 8.2	Age + Sex + 6 PCs	8513362	1.023
	Duke University (EUR)	518	159	368 (71.0%)	85 (53.5%)	69.4 ± 11.2	70.5 ± 8.7	Age + Sex + 6 PCs
	AREDS (EUR)	0	1879	NA	1,107 (58.9%)	NA	68.0 ± 4.7	Age + Sex + 6 PCs
	Total	1404	2564
Meta-analyses	EUR meta-analysis	3655	254909						9714851	1.024
	Multi-ancestry meta-analysis*	3970	333794						18302074	1.01
* MVP HIS was excluded from multi-ancestry meta-analysis due to <100 cases.

## Sheet: S2.Significant MVP discovery lo
Supplementary Data 2. Significant MVP discovery loci. Significant genomic risk loci from individual MVP European (EUR), admixed African (AFR), and Hispanic/Latino (HIS) cohorts. Genomic coordinates correspond to GRCh38. EA, effect allele; NEA, non-effect allele; EAF, effect allele frequency; SE, standard error; OR [L95, U95], odds ratio with lower and upper bounds of 95% confidence interval.
Cohort	rsID	CHR	POS (GRCh38)	EA	NEA	EAF	Ncase	N	BETA	SE	OR [L95, U95]	P-value
MVP EUR	rs11590557	1	54324099	A	G	0.0395092	2251	254596	0.464822	0.0708521	1.59, [1.39, 1.83]	2.68e-11
MVP EUR	rs79742895	1	62317189	C	T	0.0426272	2251	254596	0.510225	0.0668041	1.67, [1.46, 1.90]	1.11e-14
MVP EUR	rs1200114	1	169091251	A	G	0.651008	2251	254596	-0.303816	0.0312616	0.74, [0.69, 0.78]	1.26e-22
MVP EUR	rs34278601	1	183146193	C	CA	0.547543	2251	254596	-0.216032	0.0309099	0.81, [0.76, 0.86]	1.38e-12
MVP EUR	rs74882680	7	11700254	G	A	0.0241045	2251	254596	0.587321	0.087479	1.80, [1.52, 2.14]	9.48e-12
MVP EUR	rs6597981	11	803017	G	A	0.511152	2251	254596	0.179685	0.0312695	1.20, [1.13, 1.27]	4.56e-09
MVP EUR	rs11659764	18	55668281	A	T	0.0469702	2251	254596	1.85788	0.0458192	6.41, [5.86, 7.01]	9.40E-360
MVP AFR	rs11659764	18	55668281	A	T	0.00883427	315	79200	2.02362	0.224778	7.57, [4.87, 11.75]	1.1e-19
MVP HIS	rs11659764	18	55668281	A	T	0.0219011	80	26448	1.96838	0.305904	7.16, [3.93, 13.04]	6.19e-11

## Sheet: S3.Multi-ancestry GWAS loci
Supplementary Data 3. Genome-wide significant loci in the multi-ancestry meta-analysis of Fuchs Endothelial Corneal Dystrophy (FECD), by individual cohort. Genomic coordinates correspond to GRCh38. EA, effect allele; NEA, non-effect allele; EAF, effect allele frequency; SE, standard error; OR, odds ratio; L95, lower bound of 95% confidence interval; U95, upper bound of 95% confidence interval; Di…
							Multi-ancestry meta-analysis										European-only meta-analysis										MVP EUR										MVP AFR										Afshari et al. GWAS (2017)
rsID	CHR	POS	Predicted causal gene	Novel FECD locus	EA	NEA	EAF	N case	N	BETA	SE	OR	L95	U95	P-value	Direction	EAF	N case	N	BETA	SE	OR	L95	U95	P-value	Direction	EAF	N case	N	INFO	BETA	SE	OR	L95	U95	P-value	EAF	N case	N	INFO	BETA	SE	OR	L95	U95	P-value	EAF	N case	N
rs11590557	1	54324099	SSBP3	1	A	G	0.0410046	3655	258564	0.47518	0.0610216	1.6083	1.427	1.81264	6.86E−15	+?+	0.0410046	3655	258564	0.47518	0.0610216	1.6083	1.427	1.81264	6.85804e-15	++	0.0395092	2251	254596	0.905071	0.464822	0.0708521	1.59173	1.38535	1.82886	2.68225e-11	0.00564481	315	79200	0.894628	-0.53386	0.542785	0.58634	0.20236	1.69893	0.325333	0.0453	1404	3968
rs74882680	7	11700254	THSD7A	1	G	A	0.0242336	3655	258564	0.541032	0.0774208	1.71778	1.47593	1.99926	2.78E−12	+?+	0.0242336	3655	258564	0.541032	0.0774208	1.71778	1.47593	1.99926	2.7842e-12	++	0.0241045	2251	254596	0.888403	0.587321	0.087479	1.79916	1.51568	2.13567	9.47764e-12	0.00419118	315	79200	0.915501	0.78205	0.621532	2.18595	0.64652	7.39092	0.208297	0.0247	1404	3968
rs150990106	7	107955927	LAMB1	1	A	G	0.0152211	3655	258564	0.557029	0.0948755	1.74548	1.44929	2.1022	4.33E−9	+?+	0.0152211	3655	258564	0.557029	0.0948755	1.74548	1.44929	2.1022	4.32763e-09	++	0.0157416	2251	254596	0.967394	0.529963	0.10421	1.69887	1.38502	2.08384	1.8332e-07	0.00247413	315	79200	0.973828	-1.02895	0.774312	0.35738	0.07835	1.6302	0.183896	0.0127	1404	3968
rs1138714	11	825110	PIDD1	1	G	A	0.528597	3970	337764	0.195112	0.0256795	1.21545	1.15579	1.27819	3.01E−14	+++	0.551342	3655	258564	0.199894	0.0267352	1.22127	1.15893	1.28698	7.61377e-14	++	0.555726	2251	254596	0.979012	0.169272	0.0315603	1.18444	1.11339	1.26002	4.08263e-08	0.257552	315	79200	0.986126	0.138117	0.0922933	1.14811	0.95812	1.37577	0.134524	0.5402	1404	3968
rs12439253	15	60764393	RORA	1	T	G	0.0841561	3970	337764	0.251152	0.0427728	1.28551	1.18213	1.39792	4.31E−9	+-+	0.0856545	3655	258564	0.259594	0.043277	1.2964	1.19097	1.41117	1.99223e-09	++	0.0878989	2251	254596	0.98896	0.245113	0.0502409	1.27777	1.15794	1.40999	5.33814e-07	0.0209688	315	79200	0.982587	-0.104854	0.28103	0.90046	0.51909	1.562	0.709071	0.0792	1404	3968
rs9303111	17	14663407	HS3ST3B1	1	C	A	0.32378	3970	337764	-0.216275	0.0291486	0.80551	0.76078	0.85287	1.17E−13	---	0.285819	3655	258564	-0.213504	0.0303059	0.80775	0.76117	0.85718	1.85524e-12	--	0.287286	2251	254596	0.985974	-0.183144	0.0356564	0.83265	0.77644	0.89292	1.40065e-07	0.792542	315	79200	0.958823	-0.250497	0.106495	0.77841	0.63177	0.95909	0.00933168	0.282	1404	3968
rs141208202	20	62322048	LAMA5	1	T	C	0.0456704	3655	258564	0.335553	0.0591729	1.39871	1.24555	1.57072	1.42E−8	+?+	0.0456704	3655	258564	0.335553	0.0591729	1.39871	1.24555	1.57072	1.42203e-08	++	0.0456615	2251	254596	0.932566	0.356259	0.0675035	1.42798	1.25101	1.62998	6.5429e-08	0.00704186	315	79200	0.950789	-0.153018	0.475595	0.85811	0.33784	2.17961	0.747649	0.0457	1404	3968
rs114065856	21	45432844	COL18A1	1	T	C	0.0356983	3970	337764	-0.48756	0.0820994	0.61412	0.52284	0.72134	2.87E−9	---	0.0333678	3655	258564	-0.535989	0.090647	0.58509	0.48985	0.69885	3.36093e-09	--	0.0341319	2251	254596	0.994667	-0.462312	0.106806	0.62983	0.51086	0.77649	7.50585e-06	0.0463366	315	79200	0.962435	-0.266492	0.193671	0.76606	0.52409	1.11975	0.168819	0.0314	1404	3968
rs79742895	1	62317189	KANK4	0	C	T	0.0440213	3655	258564	0.573917	0.0562072	1.77521	1.59003	1.98195	1.78E−24	+?+	0.0440213	3655	258564	0.573917	0.0562072	1.77521	1.59003	1.98195	1.77501e-24	++	0.0426272	2251	254596	0.930362	0.510225	0.0668041	1.66567	1.46125	1.89868	1.10611e-14	0.00820291	315	79200	0.924409	0.443347	0.434631	1.55791	0.66463	3.65181	0.307703	0.0474	1404	3968
rs1200114	1	169091251	ATP1B1	0	A	G	0.660087	3970	337764	-0.317103	0.0260879	0.72826	0.69195	0.76646	5.38E−34	---	0.653252	3655	258564	-0.318405	0.0264469	0.72731	0.69057	0.766	2.20546e-33	--	0.651008	2251	254596	0.976631	-0.303816	0.0312616	0.738	0.69414	0.78463	1.25748e-22	0.906733	315	79200	0.887142	-0.270128	0.158863	0.76328	0.55906	1.04211	0.0445297	0.6589	1404	3968
rs2093985	1	183125187	LAMC1	0	T	C	0.536915	3970	337764	-0.219044	0.0250953	0.80329	0.76473	0.84379	2.58E−18	---	0.55235	3655	258564	-0.218967	0.0258662	0.80335	0.76364	0.84513	2.55329e-17	--	0.553465	2251	254596	0.989309	-0.210798	0.0305085	0.80994	0.76293	0.85985	2.4322e-12	0.289469	315	79200	0.991799	-0.220283	0.103565	0.80229	0.6549	0.98285	0.0167094	0.5495	1404	3968
rs11659764	18	55668281	TCF4	0	A	T	0.0479409	3655	258564	1.96686	0.0407337	7.1482	6.59969	7.74229	8.60E−509	+?+	0.0479409	3655	258564	1.96686	0.0407337	7.1482	6.59969	7.74229	8.59E-509	++	0.0469702	2251	254596	0.973987	1.85788	0.0458192	6.41013	5.85956	7.01244	9.40E-360	0.00883427	315	79200	0.966524	2.02362	0.224778	7.56566	4.86981	11.7539	1.10053e-19	0.0516	1404	3968
[truncated: 16 more columns]

## Sheet: S4.Ocular GWAS pleiotropy
Supplementary Data 4. Ocular trait pleiotropy. For each significant multi-ancestry meta-analysis lead variant, identifying pleiotropy with other ocular traits using GWAS catalog and LDTrait. Reported variants for ocular traits ≤ 250 Kbp from our lead variants are listed. MTAG, multi-trait analysis of GWAS.
Our FECD GWAS					Published ocular trait GWAS
rsID	CHR	POS (hg38)	P	Candidate gene	rsID	CHR	POS (hg38)	Trait	P	R^2 with our tag SNP (EUR)	Distance from our tag SNP (bp)	PMID	Year	First author
rs11590557	1	54324099	6.86e-15	SSBP3	rs112372564	1	54541117	Serum levels of protein FAM151A (FAM151A is primarily associated with Late-Onset Retinal Degeneration.)	2e-08	0	217018	35078996	2022	Gudjonsson
rs79742895	1	62317189	1.78e-24	KANK4	rs79742895	1	62317189	Fuchs's corneal dystrophy	1e-14	1	0	28358029	2017	Afshari
					rs945170	1	62401812	Corneal curvature	3e-30	0.005	84623	32193507	2020	Fan
rs1200114	1	169091251	5.38e-34	ATP1B1	rs1200114	1	169091251	Fuchs's corneal dystrophy	1e-18	1	0	28358029	2017	Afshari
					rs1200113	1	169089868	Intraocular pressure	6e-11	0.658	1383	29785010	2018	Khawaja
					rs1200108	1	169088731	Keratoconus	5e-10	0.934	2520	33649486	2021	Hardcastle
					rs1200108	1	169088731	Corneal resistance factor	1e-24	0.934	2520	33311554	2020	Jiang
					rs1200105	1	169087160	Corneal resistance factor (MTAG)	5e-37	0.973	4091	35446358	2022	He
					rs1200128	1	169106974	Cataracts	2e-08	0.799	15723	34127677	2021	Choquet
					rs2982461	1	169060293	Central corneal thickness (MTAG)	5e-17	0.879	30958	35446358	2022	He
					rs2982459	1	169059478	Cataracts	2e-12	0.879	31773	34127677	2021	Choquet
					rs3007364	1	169049664	Intraocular pressure	3e-11	0.875	41587	32352494	2020	Han
rs2093985	1	183125187	2.58e-18	LAMC1	rs3768617	1	183123365	Fuchs's corneal dystrophy	7e-16	0.612	1822	28358029	2017	Afshari
rs74882680	7	11700254	2.78e-12	THSD7A	rs2526101	7	11637825	Glaucoma	2e-09	0.014	62429	31959993	2020	Craig
					rs2526101	7	11637825	Intraocular pressure	7e-06	0.014	62429	31959993	2020	Craig
					rs2526101	7	11637825	Glaucoma (primary open angle)	7e-06	0.014	62429	29891935	2018	Choquet
					rs2355125	7	11881179	Refractive error	4e-08	0.007	180925	32231278	2020	Hysi
					rs2526099	7	11638213	Cataracts (operation)	4e-08	0.015	62041	31816047	2020	Boutin
					rs2526099	7	11638213	Glaucoma	2e-09	0.015	62041	34594039	2021	Sakaue
					rs1635182	7	11644065	Intraocular pressure	2e-08	0.005	56189	29785010	2018	Khawaja
					rs12699251	7	11639486	Glaucoma	4e-12	0.013	60768	30054594	2018	MacGregor
					rs12699251	7	11639486	Glaucoma (primary open angle)	5e-12	0.013	60768	33627673	2021	Gharahkhani
					rs36039219	7	11664911	Glaucoma (primary open-angle)	3e-08	0.008	35343	33627673	2021	Gharahkhani
rs150990106	7	107955927	4.33e-09	LAMB1	NONE
rs1138714	11	825110	3.01e-14	PIDD1	rs12223324	11	772701	Fuchs's corneal dystrophy	7E-07*	0.384	52409	28358029	2017	Afshari
					rs28558789	11	829539	Corneal resistance factor	4e-08	0.22	4429	33311554	2020	Jiang
					rs10902223	11	817786	Intraocular pressure	1e-09	0.992	7324	29785010	2018	Khawaja
					rs10902223	11	817786	Keratoconus	5e-11	0.992	7324	31855235	2019	McComish
					rs7117921	11	800486	Keratoconus	1e-26	0.527	24624	33649486	2021	Hardcastle
					rs4963153	11	791462	Intraocular pressure	2e-24	0.542	33648	29617998	2018	Gao
					rs4963153	11	791462	Corneal resistance factor	2e-24	0.542	33648	33311554	2020	Jiang
					rs4963153	11	791462	Corneal resistance factor	4e-31	0.542	33648	35446358	2022	He
					rs4963153	11	791462	Central corneal thickness (MTAG)	7e-19	0.542	33648	35446358	2022	He
					rs4963156	11	780827	Intraocular pressure	4e-23	0.512	44283	29617998	2018	Gao
rs12439253	15	60764393	4.31e-09	RORA	rs76194223	15	60745944	Keratoconus	2e-08	0.593	18449	33649486	2021	Hardcastle
rs9303111	17	14663407	1.17e-13	HS3ST3B1	rs4792535	17	14661813	Central corneal thickness	3e-12	1	1594	29760442	2018	Iglesias
					rs12950586	17	14659582	Central corneal thickness	1e-08	0.947	3825	31798171	2019	Bonnemaijer
					rs12940030	17	14657699	Corneal structure	7e-10	1	5708	23291589	2013	Lu
					rs9906577	17	14654822	Central corneal thickness	3e-17	0.995	8585	32528159	2020	Choquet
					rs2323458	17	14650919	Corneal endothelial cell size variation coefficient	7e-13	0.625	12488	30894546	2019	Ivarsdottir
rs11659764	18	55668281	8.60E-509	TCF4	rs11659764	18	55668281	Corneal hysteresis	2e-77	1	0	32716492	2020	Simcoe
					rs11659764	18	55668281	Corneal resistance factor	4e-09	1	0	31246245	2019	Khawaja
					rs11659764	18	55668281	Corneal resistance factor	4e-92	1	0	32716492	2020	Simcoe
					rs11659764	18	55668281	Corneal resistance factor	2.3e-65	1	0	33311554	2020	Jiang
					rs11659764	18	55668281	Intraocular pressure	2e-15	1	0	29235454	2017	Choquet
					rs11659764	18	55668281	Intraocular pressure	6e-20	1	0	29617998	2018	Gao
					rs784257	18	55729968	Fuchs's corneal dystrophy	3e-200	0.179	61687	28358029	2017	Afshari
					rs55725917 (CTG repeat)	18	55586154	Corneal endothelial cell density	1e-20	-	82127	30894546	2019	Ivarsdottir
					rs72932578	18	55783633	Corneal endothelial cell shape (percentage of hexagonally shaped cells)	8e-11	0.634	115352	30894546	2019	Ivarsdottir
					rs613872	18	55543071	Central corneal thickness (MTAG)	2e-21	0.195	125210	35446358	2022	He
					rs613872	18	55543071	Fuchs's corneal dystrophy	1e-18	0.195	125210	20825314	2010	Baratz
					rs72932713	18	55519680	Corneal resistance factor (MTAG)	7e-67	0.76	148601	35446358	2022	He
					rs72932713	18	55519680	Intraocular pressure	5e-17	0.76	148601	29617998	2018	Gao
rs141208202	20	62322048	1.42e-08	LAMA5	rs113871531	20	62581320	Macular thickness	2e-08	0.003	259272	29617998	2018	Gao
rs114065856	21	45432844	2.87e-09	COL18A1	rs73230571	21	45617197	Corneal resistance factor (MTAG)	5e-10	0	184353	35446358	2022	He
*Did not surpass genome-wide significance threshold

## Sheet: S5.Compare effect sizes
Supplementary Data 5. Comparison of corneal effect sizes. Variant-level comparison of lead Fuchs endothelial corneal dystrophy (FECD) variants with GWAS summary statistics of four other corneal traits: keratoconus (KC), central corneal thickness (CCT), corneal resistance factor (CRF), and corneal hysteresis (CH). EA, effect allele; NEA, non-effect allele; EAF, effect allele frequency; SE, standar…
					FECD							Keratoconus (Hardcastle 2021)							Corneal resistance factor (Jiang 2020)						Corneal resistance factor (Simcoe 2020)						Central corneal thickness (Bonnemaijer 2019)						Central corneal thickness (Choquet 2020)					Central corneal thickness (Iglesias 2018)						Corneal hysteresis (Simcoe 2020)
rsID	CHR:POS (GRCh38)	GENE	EA	NEA	EAF	BETA	SE	OR	L95	U95	P	EAF	BETA	SE	OR	L95	U95	P	EAF	BETA	SE	L95	U95	P	EAF	BETA	SE	L95	U95	P	EAF	BETA	SE	L95	U95	P	BETA	SE	L95	U95	P	EAF	BETA	SE	L95	U95	P	EAF	BETA
rs11590557	1:54,324,099	SSBP3	A	G	0.041	0.4752	0.061	1.60834	1.42709	1.8126	6.86e-15	0.1914	0.0011	0.0782	1.0011	0.858841	1.16692	0.9889	0.03379	0.0202388	0.0251966	-0.0291465	0.0696241	0.55	0.033976	0.00586089	0.0204387	-0.034199	0.0459207	0.43	0.0392	-0.8582	1.0557	-2.92737	1.21097	0.4163	NA	NA	NA	NA	NA	0.0384	-1.1984	1.2595	-3.66702	1.27022	0.3414	0.033987	0.0494866
rs79742895	1:62,317,189	KANK4	C	T	0.044	0.5739	0.0562	1.77518	1.59002	1.98189	1.78e-24	0.1502	0.0413	0.0746	1.04216	0.9004	1.20625	0.5799	0.048567	-0.0344524	0.021187	-0.0759789	0.00707412	0.23	0.048265	-0.0392567	0.0172977	-0.0731602	-0.00535321	0.02	0.0446	1.6593	0.9661	-0.234256	3.55286	0.08587	NA	NA	NA	NA	NA	0.0455	-0.9848	1.0903	-3.12179	1.15219	0.3664	0.048255	-0.0324704
rs1200114	1:169,091,251	ATP1B1	G	A	0.3399	0.3171	0.0261	1.37314	1.30466	1.44521	5.38e-34	0.4717	0.1551	0.0293	1.16777	1.1026	1.2368	1.155e-07	0.3529	-0.0972645	0.00954343	-0.11597	-0.0785594	3.8e-24	0.353029	-0.101869	0.00777179	-0.117102	-0.0866363	4e-41	0.3546	0.9754	0.4084	0.174936	1.77586	0.01692	1.0591	0.28556	0.499402	1.6188	0.0002082	0.3405	1.197	0.4387	0.337148	2.05685	0.006374	0.353104	-0.109937
rs2093985	1:183,125,187	LAMC1	C	T	0.4631	0.219	0.0251	1.24483	1.18507	1.3076	2.58e-18	0.5122	0.0279	0.024	1.02829	0.981042	1.07782	0.2453	0.433822	-0.00390292	0.00913767	-0.0218128	0.0140069	0.63	0.430735	-0.0033679	0.00745146	-0.0179728	0.011237	0.79	0.4407	0.0997	0.3898	-0.664308	0.863708	0.7981	-0.1453	0.236986	-0.609793	0.319193	0.5398	0.4444	-0.3562	0.4097	-1.15921	0.446812	0.3845	0.430719	0.00897023
rs74882680	7:11,700,254	THSD7A	G	A	0.0242	0.541	0.0774	1.71772	1.47594	1.99911	2.78e-12	0.1017	0.1628	0.0981	1.1768	0.970954	1.42629	0.09687	0.025056	-0.0448208	0.0290231	-0.101706	0.0120645	0.081	0.025177	-0.0439537	0.0237078	-0.090421	0.00251359	0.091	0.0206	1.0281	1.528	-1.96678	4.02298	0.5011	NA	NA	NA	NA	NA	0.0246	0.615	1.4949	-2.315	3.545	0.6808	0.02517	-0.0234472
rs150990106	7:107,955,927	LAMB1	A	G	0.0152	0.557	0.0949	1.74543	1.44918	2.10224	4.33e-09	0.0967	0.342	0.1382	1.40776	1.07372	1.84572	0.01336	0.013497	0.0289488	0.0399444	-0.0493422	0.10724	0.51	0.013137	0.0140892	0.0331535	-0.0508917	0.0790701	0.69	0.0146	-1.202	1.8155	-4.76038	2.35638	0.5079	NA	NA	NA	NA	NA	0.0129	0.4617	2.0951	-3.6447	4.5681	0.8256	0.01314	0.0271839
rs1138714	11:825,110	PIDD1	G	A	0.5286	0.1951	0.0257	1.21543	1.15573	1.27822	3.01e-14	0.6731	0.223	0.0261	1.24982	1.18749	1.31542	1.316e-17	0.561199	-0.0746835	0.00927727	-0.0928669	-0.0565001	2.9e-16	0.561885	-0.0691028	0.00756121	-0.0839228	-0.0542828	2.2e-21	0.5693	0.2166	0.394	-0.55564	0.98884	0.5825	-0.1219	0.277274	-0.665357	0.421557	0.6602	0.5312	0.3273	0.55	-0.7507	1.4053	0.5518	0.561875	-0.0344847
rs12439253	15:60,764,393	RORA	T	G	0.0842	0.2512	0.0428	1.28557	1.18212	1.39806	4.31e-09	0.3522	0.1935	0.0405	1.21349	1.12089	1.31374	1.717e-06	0.093193	0.0271495	0.0157534	-0.00372716	0.0580262	0.23	0.093933	0.013279	0.0128241	-0.0118562	0.0384142	0.59	0.0864	0.4065	0.7016	-0.968636	1.78164	0.5624	0.8056	0.41905	-0.0157381	1.62694	0.05455	0.0889	0.0284	0.7201	-1.383	1.4398	0.9685	0.093902	-0.0115939
rs9303111	17:14,663,407	HS3ST3B1	A	C	0.6762	0.2163	0.0291	1.24147	1.17265	1.31434	1.17e-13	0.5596	0.046	0.0261	1.04707	0.994857	1.10203	0.07813	0.722178	-0.0201987	0.0101536	-0.0400998	-0.000297644	0.091	0.722686	-0.0181665	0.00829397	-0.0344227	-0.00191032	0.056	0.7115	2.3713	0.4247	1.53889	3.20371	2.355e-08	2.0527	0.257897	1.54722	2.55818	1.729e-15	0.7155	1.8793	0.4605	0.97672	2.78188	4.5e-05	0.722706	-0.0305394
rs11659764	18:55,668,281	TCF4	A	T	0.0479	1.9669	0.0407	7.14848	6.60039	7.74209	8.6e-305	0.2434	0.1159	0.0599	1.12288	0.998497	1.26277	0.05287	0.053818	-0.337318	0.0203501	-0.377204	-0.297432	2.3e-65	0.053146	-0.326568	0.0167427	-0.359384	-0.293752	3.9e-92	0.053	3.2071	0.8694	1.50308	4.91112	0.0002254	NA	NA	NA	NA	NA	0.0471	0.7284	0.9585	-1.15026	2.60706	0.4473	0.053149	-0.280738
rs141208202	20:62,322,048	LAMA5	T	C	0.0457	0.3356	0.0592	1.39878	1.24554	1.57087	1.42e-08	0.0734	-0.0621	0.0757	0.939789	0.810202	1.0901	0.4117	0.03739	-0.0175587	0.025683	-0.0678974	0.03278	0.46	0.036937	-0.0175943	0.0211214	-0.0589922	0.0238036	0.5	0.0409	0.4677	1.0372	-1.56521	2.50061	0.6521	NA	NA	NA	NA	NA	0.0404	-1.7813	1.4973	-4.71601	1.15341	0.2342	0.03694	-0.0169944
rs114065856	21:45,432,844	COL18A1	C	T	0.9643	0.4876	0.0821	1.6284	1.38636	1.9127	2.87e-09	0.5692	0.1291	0.0771	1.1378	0.978225	1.32342	0.09426	0.960604	-0.0471755	0.0234725	-0.0931816	-0.0011694	0.03	0.960773	-0.0719251	0.0192817	-0.109717	-0.034133	2.5e-05	0.9651	1.8075	1.0932	-0.335172	3.95017	0.09825	2.1359	0.846309	0.477134	3.79467	0.01161	0.9681	0.0164	1.7338	-3.38185	3.41465	0.9925	0.960762	-0.052612
[truncated: 10 more columns]

## Sheet: S6. Fig. 3 data
Supplementary Data 6. The source data behind Fig. 3 in the paper. This table is a subset of Supplementary Data 5.
rsID	CHR:POS	GENE	EA	NEA	OR_FECD	P_FECD	OR_KC_Hardcastle2021	P_KC_Hardcastle2021	BETA_CRF_Jiang2020	P_CRF_Jiang2020	BETA_CCT_Bonnemaijer2019	P_CCT_Bonnemaijer2019	BETA_CH_Simcoe2020	P_CH_Simcoe2020
rs11590557	1:54,324,099	SSBP3	A	G	1.608	6.86e-15	1.001	0.99	0.02	0.55	-0.858	0.416	0.0494866	0.0019
rs79742895	1:62,317,189	KANK4	C	T	1.775	1.78e-24	1.042	0.58	-0.034	0.23	1.659	0.086	-0.0324704	0.079
rs1200114	1:169,091,251	ATP1B1	G	A	1.373	5.38e-34	1.168	1.16e-07	-0.097	3.8e-24	0.975	0.017	-0.109937	4.7e-53
rs2093985	1:183,125,187	LAMC1	C	T	1.245	2.58e-18	1.028	0.25	-0.004	0.63	0.1	0.798	0.00897023	0.19
rs74882680	7:11,700,254	THSD7A	G	A	1.718	2.78e-12	1.177	0.1	-0.045	0.081	1.028	0.501	-0.0234472	0.39
rs150990106	7:107,955,927	LAMB1	A	G	1.745	4.33e-09	1.408	0.01	0.029	0.51	-1.202	0.508	0.0271839	0.38
rs1138714	11:825,110	PIDD1	G	A	1.215	3.01e-14	1.25	1.32e-17	-0.075	2.9e-16	0.217	0.583	-0.0344847	2e-07
rs12439253	15:60,764,393	RORA	T	G	1.286	4.31e-09	1.213	1.72e-06	0.027	0.23	0.407	0.562	-0.0115939	0.12
rs9303111	17:14,663,407	HS3ST3B1	A	C	1.241	1.17e-13	1.047	0.08	-0.02	0.091	2.371	2.36e-08	-0.0305394	0.00016
rs11659764	18:55,668,281	TCF4	A	T	7.148	8.6e-305	1.123	0.05	-0.337	2.3e-65	3.207	0.000225	-0.280738	2e-77
rs141208202	20:62,322,048	LAMA5	T	C	1.399	1.42e-08	0.94	0.41	-0.018	0.46	0.468	0.652	-0.0169944	0.5
rs114065856	21:45,432,844	COL18A1	C	T	1.628	2.87e-09	1.138	0.09	-0.047	0.03	1.808	0.098	-0.052612	0.00029

## Sheet: S7. Phenome-wide PRS associatio
Supplementary Data 7. Association of FECD status with polygenic scores (PGS). Phenome-wide scan for the association of FECD status with 2,649 PGS spanning 560 unique Experimental Factor Ontology (EFO) traits.SE. standard error; OR, odds ratio; L95, lower 95% confidence interval; U95, upper 95% confidence interval; PMID, PubMed study ID. Number of FECD cases and controls for all tests were 2,251 a…
MarkerID	Reported Trait	Mapped Trait(s) (EFO label)	Mapped Trait(s) (EFO ID)	BETA	SE	OR	L95	U95	P	PGS Name	PGS Development Method	PGS Development Details/Relevant Parameters	Original Genome Build	Number of Variants	Number of Interaction Terms	Type of Variant Weight	PGS Publication (PGP) ID	Publication (PMID)	Publication (doi)	Score and results match the original publication	Ancestry Distribution (%) - Source of Variant Associations (GWAS)	Ancestry Distribution (%) - Score Development/Training	Ancestry Distribution (%) - PGS Evaluation	FTP link	License/Terms of Use
PGS002042	Corneal dystrophy	corneal dystrophy	MONDO_0018102	1.34687	0.0284381	3.84537	3.6369	4.06579	6.9E-490	portability-ldpred2_364.5	LDpred2 (bigsnpr)	LDpred2-auto using HapMap3 variants	GRCh37	59944	0	beta	PGP000263	34995502	10.1016/j.ajhg.2021.11.008	True		European:100	European:50|African:16.7|Greater Middle Eastern:16.7|South Asian:16.7	https://ftp.ebi.ac.uk/pub/databases/spot/pgs/scores/PGS002042/ScoringFiles/PGS002042.txt.gz	PGS obtained from the Catalog should be cited appropriately, and used in accordance with any licensing restrictions set by the authors. See EBI Terms of Use (https://www.ebi.ac.uk/about/terms-of-use/) for additional details.
PGS001835	Corneal dystrophy	corneal dystrophy	MONDO_0018102	1.16827	0.0268277	3.21642	3.05167	3.39008	1.5E-414	portability-PLR_364.5	Penalized regression (bigstatsr)	HapMap3 variants	GRCh37	38	0	beta	PGP000263	34995502	10.1016/j.ajhg.2021.11.008	True		European:100	European:50|African:16.7|Greater Middle Eastern:16.7|South Asian:16.7	https://ftp.ebi.ac.uk/pub/databases/spot/pgs/scores/PGS001835/ScoringFiles/PGS001835.txt.gz	PGS obtained from the Catalog should be cited appropriately, and used in accordance with any licensing restrictions set by the authors. See EBI Terms of Use (https://www.ebi.ac.uk/about/terms-of-use/) for additional details.
PGS001029	Other disorders of cornea (time-to-event)	corneal disease	EFO_0009464	1.04646	0.0256694	2.84755	2.70783	2.99448	1.3E-363	GBE_HC866	snpnet		GRCh37	22	0	NR	PGP000244	35324888	10.1371/journal.pgen.1010105	True		European:100	European:40|African:20|East Asian:20|South Asian:20	https://ftp.ebi.ac.uk/pub/databases/spot/pgs/scores/PGS001029/ScoringFiles/PGS001029.txt.gz	PGS obtained from the Catalog should be cited appropriately, and used in accordance with any licensing restrictions set by the authors. See EBI Terms of Use (https://www.ebi.ac.uk/about/terms-of-use/) for additional details.
PGS001380	Corneal hysteresis (L)	corneal hysteresis	EFO_0010066	-0.193875	0.0214188	0.823761	0.789895	0.859079	7.04233e-20	GBE_INI5264	snpnet		GRCh37	2240	0	NR	PGP000244	35324888	10.1371/journal.pgen.1010105	True		European:100	European:40|African:20|East Asian:20|South Asian:20	https://ftp.ebi.ac.uk/pub/databases/spot/pgs/scores/PGS001380/ScoringFiles/PGS001380.txt.gz	PGS obtained from the Catalog should be cited appropriately, and used in accordance with any licensing restrictions set by the authors. See EBI Terms of Use (https://www.ebi.ac.uk/about/terms-of-use/) for additional details.
PGS001382	Corneal resistance factor (L)	corneal resistance factor	EFO_0010067	-0.146445	0.02149	0.863773	0.828146	0.900933	4.72786e-12	GBE_INI5265	snpnet		GRCh37	2390	0	NR	PGP000244	35324888	10.1371/journal.pgen.1010105	True		European:100	European:40|African:20|East Asian:20|South Asian:20	https://ftp.ebi.ac.uk/pub/databases/spot/pgs/scores/PGS001382/ScoringFiles/PGS001382.txt.gz	PGS obtained from the Catalog should be cited appropriately, and used in accordance with any licensing restrictions set by the authors. See EBI Terms of Use (https://www.ebi.ac.uk/about/terms-of-use/) for additional details.
PGS001381	Corneal hysteresis (R)	corneal hysteresis	EFO_0010066	-0.139148	0.021499	0.870099	0.834197	0.907547	4.82547e-11	GBE_INI5256	snpnet		GRCh37	2500	0	NR	PGP000244	35324888	10.1371/journal.pgen.1010105	True		European:100	European:40|African:20|East Asian:20|South Asian:20	https://ftp.ebi.ac.uk/pub/databases/spot/pgs/scores/PGS001381/ScoringFiles/PGS001381.txt.gz	PGS obtained from the Catalog should be cited appropriately, and used in accordance with any licensing restrictions set by the authors. See EBI Terms of Use (https://www.ebi.ac.uk/about/terms-of-use/) for additional details.
PGS000822	Urinary albumin to creatinine ratio	urinary albumin to creatinine ratio	EFO_0007778	0.135558	0.0217457	1.14518	1.09739	1.19504	2.27694e-10	GRS_UACR	Genome-wide significant variants	P < 5e-8	GRCh37	59	0	beta	PGP000206	31511532	10.1038/s41467-019-11576-0	True	European:97|African:1.2|East Asian:1.1|South Asian:0.4|Hispanic or Latin American:0.3		European:100	https://ftp.ebi.ac.uk/pub/databases/spot/pgs/scores/PGS000822/ScoringFiles/PGS000822.txt.gz	PGS obtained from the Catalog should be cited appropriately, and used in accordance with any licensing restrictions set by the authors. See EBI Terms of Use (https://www.ebi.ac.uk/about/terms-of-use/) for additional details.
PGS001383	Corneal resistance factor (R)	corneal resistance factor	EFO_0010067	-0.133864	0.0215309	0.874709	0.838564	0.912412	2.52904e-10	GBE_INI5257	snpnet		GRCh37	3941	0	NR	PGP000244	35324888	10.1371/journal.pgen.1010105	True		European:100	European:40|African:20|East Asian:20|South Asian:20	https://ftp.ebi.ac.uk/pub/databases/spot/pgs/scores/PGS001383/ScoringFiles/PGS001383.txt.gz	PGS obtained from the Catalog should be cited appropriately, and used in accordance with any licensing restrictions set by the authors. See EBI Terms of Use (https://www.ebi.ac.uk/about/terms-of-use/) for additional details.
PGS001944	Creatinine (enzymatic) in urine	creatinine clearance measurement	EFO_0007934	-0.122787	0.0216451	0.884452	0.847714	0.922782	7.02731e-09	portability-PLR_log_creatinine_urine	Penalized regression (bigstatsr)	HapMap3 variants	GRCh37	37529	0	beta	PGP000263	34995502	10.1016/j.ajhg.2021.11.008	True		European:100	European:37.5|African:25|East Asian:12.5|Greater Middle Eastern:12.5|South Asian:12.5	https://ftp.ebi.ac.uk/pub/databases/spot/pgs/scores/PGS001944/ScoringFiles/PGS001944.txt.gz	PGS obtained from the Catalog should be cited appropriately, and used in accordance with any licensing restrictions set by the authors. See EBI Terms of Use (https://www.ebi.ac.uk/about/terms-of-use/) for additional details.
PGS002162	Creatinine (enzymatic) in urine	creatinine clearance measurement	EFO_0007934	-0.119684	0.0216996	0.887201	0.850258	0.925748	1.73914e-08	portability-ldpred2_log_creatinine_urine	LDpred2 (bigsnpr)	LDpred2-auto using HapMap3 variants	GRCh37	922786	0	beta	PGP000263	34995502	10.1016/j.ajhg.2021.11.008	True		European:100	European:37.5|African:25|East Asian:12.5|Greater Middle Eastern:12.5|South Asian:12.5	https://ftp.ebi.ac.uk/pub/databases/spot/pgs/scores/PGS002162/ScoringFiles/PGS002162.txt.gz	PGS obtained from the Catalog should be cited appropriately, and used in accordance with any licensing restrictions set by the authors. See EBI Terms of Use (https://www.ebi.ac.uk/about/terms-of-use/) for additional details.
PGS002007	Sodium in urine	sodium measurement	EFO_0009282	-0.113694	0.0217676	0.892531	0.855253	0.931434	8.79924e-08	portability-PLR_sodium_urine	Penalized regression (bigstatsr)	HapMap3 variants	GRCh37	37568	0	beta	PGP000263	34995502	10.1016/j.ajhg.2021.11.008	True		European:100	European:37.5|African:25|East Asian:12.5|Greater Middle Eastern:12.5|South Asian:12.5	https://ftp.ebi.ac.uk/pub/databases/spot/pgs/scores/PGS002007/ScoringFiles/PGS002007.txt.gz	PGS obtained from the Catalog should be cited appropriately, and used in accordance with any licensing restrictions set by the authors. See EBI Terms of Use (https://www.ebi.ac.uk/about/terms-of-use/) for additional details.
PGS002012	Qualifications (years of education)	educational attainment	EFO_0011015	0.0966203	0.0218708	1.10144	1.05522	1.14968	4.98584e-06	portability-PLR_years_of_edu	Penalized regression (bigstatsr)	HapMap3 variants	GRCh37	50413	0	beta	PGP000263	34995502	10.1016/j.ajhg.2021.11.008	True		European:100	European:37.5|African:25|East Asian:12.5|Greater Middle Eastern:12.5|South Asian:12.5	https://ftp.ebi.ac.uk/pub/databases/spot/pgs/scores/PGS002012/ScoringFiles/PGS002012.txt.gz	PGS obtained from the Catalog should be cited appropriately, and used in accordance with any licensing restrictions set by the authors. See EBI Terms of Use (https://www.ebi.ac.uk/about/terms-of-use/) for additional details.
PGS000861	Urine Albumin-to-Creatinine ratio	urinary albumin to creatinine ratio	EFO_0007778	0.0965757	0.0218908	1.10139	1.05514	1.14968	5.12807e-06	UACR	Genome-wide significant variants	r2=0.1, 250kb window	GRCh37	93	0	NR	PGP000211	34737425	10.1038/s41588-021-00948-2	True	European:97|African:1.2|East Asian:1.1|South Asian:0.4|Hispanic or Latin American:0.3		European:100	https://ftp.ebi.ac.uk/pub/databases/spot/pgs/scores/PGS000861/ScoringFiles/PGS000861.txt.gz	PGS obtained from the Catalog should be cited appropriately, and used in accordance with any licensing restrictions set by the authors. See EBI Terms of Use (https://www.ebi.ac.uk/about/terms-of-use/) for additional details.
PGS002192	Potassium in urine	urinary potassium measurement	EFO_0010952	-0.0960974	0.0220341	0.908376	0.869981	0.948465	6.46436e-06	portability-ldpred2_log_potassium_urine	LDpred2 (bigsnpr)	LDpred2-auto using HapMap3 variants	GRCh37	881567	0	beta	PGP000263	34995502	10.1016/j.ajhg.2021.11.008	True		European:100	European:37.5|African:25|East Asian:12.5|Greater Middle Eastern:12.5|South Asian:12.5	https://ftp.ebi.ac.uk/pub/databases/spot/pgs/scores/PGS002192/ScoringFiles/PGS002192.txt.gz	PGS obtained from the Catalog should be cited appropriately, and used in accordance with any licensing restrictions set by the authors. See EBI Terms of Use (https://www.ebi.ac.uk/about/terms-of-use/) for additional details.
PGS001974	Potassium in urine	urinary potassium measurement	EFO_0010952	-0.0960132	0.0220567	0.908452	0.870015	0.948587	6.71411e-06	portability-PLR_log_potassium_urine	Penalized regression (bigstatsr)	HapMap3 variants	GRCh37	21512	0	beta	PGP000263	34995502	10.1016/j.ajhg.2021.11.008	True		European:100	European:37.5|African:25|East Asian:12.5|Greater Middle Eastern:12.5|South Asian:12.5	https://ftp.ebi.ac.uk/pub/databases/spot/pgs/scores/PGS001974/ScoringFiles/PGS001974.txt.gz	PGS obtained from the Catalog should be cited appropriately, and used in accordance with any licensing restrictions set by the authors. See EBI Terms of Use (https://www.ebi.ac.uk/about/terms-of-use/) for additional details.
PGS000679	Creatinine in urine [umol/L]	creatinine clearance measurement	EFO_0007934	-0.0913462	0.022018	0.912702	0.874152	0.952952	1.67182e-05	snpnet.Creatinine_in_urine	snpnet	1,080,968 variants as input (directly genotyped variants, imputed HLA allelotypes, and CNVs)	hg19	5469	0	beta	PGP000128	33462484	10.1038/s41588-020-00757-z	True		European:100	European:40|African:20|East Asian:20|South Asian:20	https://ftp.ebi.ac.uk/pub/databases/spot/pgs/scores/PGS000679/ScoringFiles/PGS000679.txt.gz	Creative Commons Attribution 4.0 International (CC BY 4.0)
PGS000147	Colorectal cancer	colorectal cancer	EFO_0005842	0.0898271	0.0219711	1.09399	1.04787	1.14212	2.17153e-05	CRC21	GWAS Catalog SNPs (unweighted allele count)	Variant dosage was calculated as 0, 1, or 2 copies of the risk allele except for the SNP rs5934683 in chromosome X that was coded 0, 0.5, and 1.	NR	21	0	Unweighted	PGP000070	28233817	10.1038/srep43263	True	Not Reported:100		European:100	https://ftp.ebi.ac.uk/pub/databases/spot/pgs/scores/PGS000147/ScoringFiles/PGS000147.txt.gz	PGS obtained from the Catalog should be cited appropriately, and used in accordance with any licensing restrictions set by the authors. See EBI Terms of Use (https://www.ebi.ac.uk/about/terms-of-use/) for additional details.
PGS001052	Time spend outdoors in summer	time spent outdoors measurement	EFO_0600081	-0.0896318	0.0220622	0.914268	0.875576	0.95467	2.42551e-05	GBE_INI1050	snpnet		GRCh37	5661	0	NR	PGP000244	35324888	10.1371/journal.pgen.1010105	True		European:100	European:40|African:20|East Asian:20|South Asian:20	https://ftp.ebi.ac.uk/pub/databases/spot/pgs/scores/PGS001052/ScoringFiles/PGS001052.txt.gz	PGS obtained from the Catalog should be cited appropriately, and used in accordance with any licensing restrictions set by the authors. See EBI Terms of Use (https://www.ebi.ac.uk/about/terms-of-use/) for additional details.
PGS002226	Sodium in urine	sodium measurement	EFO_0009282	-0.0886587	0.0220718	0.915158	0.876412	0.955617	2.94939e-05	portability-ldpred2_sodium_urine	LDpred2 (bigsnpr)	LDpred2-auto using HapMap3 variants	GRCh37	922972	0	beta	PGP000263	34995502	10.1016/j.ajhg.2021.11.008	True		European:100	European:37.5|African:25|East Asian:12.5|Greater Middle Eastern:12.5|South Asian:12.5	https://ftp.ebi.ac.uk/pub/databases/spot/pgs/scores/PGS002226/ScoringFiles/PGS002226.txt.gz	PGS obtained from the Catalog should be cited appropriately, and used in accordance with any licensing restrictions set by the authors. See EBI Terms of Use (https://www.ebi.ac.uk/about/terms-of-use/) for additional details.
PGS000717	Adult life body size	body mass index	EFO_0004340	-0.0885967	0.0220614	0.915215	0.876484	0.955657	2.96083e-05	PGS557_albs	Genome-wide significant variants	p<5e-8	NR	557	0	beta	PGP000132	32376654	10.1136/bmj.m1203	True	European:100		European:100	https://ftp.ebi.ac.uk/pub/databases/spot/pgs/scores/PGS000717/ScoringFiles/PGS000717.txt.gz	PGS obtained from the Catalog should be cited appropriately, and used in accordance with any licensing restrictions set by the authors. See EBI Terms of Use (https://www.ebi.ac.uk/about/terms-of-use/) for additional details.
PGS000298	Body mass index	body mass index	EFO_0004340	-0.0871943	0.0220436	0.916499	0.877744	0.956965	3.81821e-05	GRS941_BMI	GWAS-significant (lead and secondary) variants	beta coefficient for effect size after TRAILS' correction and used as weights for the GRS. R2 threshold = 0.1	GRCh37	941	0	Beta (corrected for sample overlap)	PGP000092	32527150	10.1161/circgen.119.002775	True	European:67|Not Reported:33		European:100	https://ftp.ebi.ac.uk/pub/databases/spot/pgs/scores/PGS000298/ScoringFiles/PGS000298.txt.gz	PGS obtained from the Catalog should be cited appropriately, and used in accordance with any licensing restrictions set by the authors. See EBI Terms of Use (https://www.ebi.ac.uk/about/terms-of-use/) for additional details.
PGS002647	Hair Color	hair colour measurement	EFO_0007822	0.0928175	0.0234701	1.09726	1.04793	1.14892	3.83134e-05	pigment_HAIR.PolyFun-pred	PolyFun-pred		GRCh37	143829	0	beta	PGP000332	35393596	10.1038/s41588-022-01036-9	True	European:100		African:25|East Asian:25|European:25|South Asian:25	https://ftp.ebi.ac.uk/pub/databases/spot/pgs/scores/PGS002647/ScoringFiles/PGS002647.txt.gz	PGS obtained from the Catalog should be cited appropriately, and used in accordance with any licensing restrictions set by the authors. See EBI Terms of Use (https://www.ebi.ac.uk/about/terms-of-use/) for additional details.
PGS000695	Sodium in urine [mmol/L]	sodium measurement|urinary metabolite measurement	EFO_0009282|EFO_0005116	-0.085981	0.0220956	0.917612	0.878721	0.958224	4.9852e-05	snpnet.Sodium_in_urine	snpnet	1,080,968 variants as input (directly genotyped variants, imputed HLA allelotypes, and CNVs)	hg19	5833	0	beta	PGP000128	33462484	10.1038/s41588-020-00757-z	True		European:100	European:45.5|African:18.2|East Asian:18.2|South Asian:18.2	https://ftp.ebi.ac.uk/pub/databases/spot/pgs/scores/PGS000695/ScoringFiles/PGS000695.txt.gz	Creative Commons Attribution 4.0 International (CC BY 4.0)
PGS002319	College education	educational attainment	EFO_0011015	0.0862302	0.0221802	1.09006	1.04368	1.13849	5.05965e-05	cov_EDU_COLLEGE.BOLT-LMM	BOLT-LMM		GRCh37	1109311	0	beta	PGP000332	35393596	10.1038/s41588-022-01036-9	True	European:100		African:25|East Asian:25|European:25|South Asian:25	https://ftp.ebi.ac.uk/pub/databases/spot/pgs/scores/PGS002319/ScoringFiles/PGS002319.txt.gz	PGS obtained from the Catalog should be cited appropriately, and used in accordance with any licensing restrictions set by the authors. See EBI Terms of Use (https://www.ebi.ac.uk/about/terms-of-use/) for additional details.
PGS000693	Potassium in urine [mmol/L]	urinary potassium measurement	EFO_0010952	-0.0858497	0.0222461	0.917732	0.878577	0.958633	5.69061e-05	snpnet.Potassium_in_urine	snpnet	1,080,968 variants as input (directly genotyped variants, imputed HLA allelotypes, and CNVs)	hg19	2423	0	beta	PGP000128	33462484	10.1038/s41588-020-00757-z	True		European:100	European:45.5|African:18.2|East Asian:18.2|South Asian:18.2	https://ftp.ebi.ac.uk/pub/databases/spot/pgs/scores/PGS000693/ScoringFiles/PGS000693.txt.gz	Creative Commons Attribution 4.0 International (CC BY 4.0)
PGS002679	BMI	body mass index	EFO_0004340	-0.0855015	0.0221674	0.918052	0.879018	0.958819	5.73752e-05	body_BMIz.SBayesR	SBayesR		GRCh37	987879	0	beta	PGP000332	35393596	10.1038/s41588-022-01036-9	True	European:100		African:25|East Asian:25|European:25|South Asian:25	https://ftp.ebi.ac.uk/pub/databases/spot/pgs/scores/PGS002679/ScoringFiles/PGS002679.txt.gz	PGS obtained from the Catalog should be cited appropriately, and used in accordance with any licensing restrictions set by the authors. See EBI Terms of Use (https://www.ebi.ac.uk/about/terms-of-use/) for additional details.
PGS002231	Qualifications (years of education)	educational attainment	EFO_0011015	0.0853985	0.0221444	1.08915	1.04289	1.13746	5.75241e-05	portability-ldpred2_years_of_edu	LDpred2 (bigsnpr)	LDpred2-auto using HapMap3 variants	GRCh37	950845	0	beta	PGP000263	34995502	10.1016/j.ajhg.2021.11.008	True		European:100	European:37.5|African:25|East Asian:12.5|Greater Middle Eastern:12.5|South Asian:12.5	https://ftp.ebi.ac.uk/pub/databases/spot/pgs/scores/PGS002231/ScoringFiles/PGS002231.txt.gz	PGS obtained from the Catalog should be cited appropriately, and used in accordance with any licensing restrictions set by the authors. See EBI Terms of Use (https://www.ebi.ac.uk/about/terms-of-use/) for additional details.
PGS002313	BMI	body mass index	EFO_0004340	-0.0856747	0.0222179	0.917893	0.878779	0.958747	5.76029e-05	body_BMIz.BOLT-LMM	BOLT-LMM		GRCh37	1109311	0	beta	PGP000332	35393596	10.1038/s41588-022-01036-9	True	European:100		African:25|East Asian:25|European:25|South Asian:25	https://ftp.ebi.ac.uk/pub/databases/spot/pgs/scores/PGS002313/ScoringFiles/PGS002313.txt.gz	PGS obtained from the Catalog should be cited appropriately, and used in accordance with any licensing restrictions set by the authors. See EBI Terms of Use (https://www.ebi.ac.uk/about/terms-of-use/) for additional details.
PGS002161	Body mass index (BMI)	body mass index	EFO_0004340	-0.0854678	0.0222187	0.918083	0.87896	0.958947	5.98673e-05	portability-ldpred2_log_BMI	LDpred2 (bigsnpr)	LDpred2-auto using HapMap3 variants	GRCh37	990022	0	beta	PGP000263	34995502	10.1016/j.ajhg.2021.11.008	True		European:100	European:37.5|African:25|East Asian:12.5|Greater Middle Eastern:12.5|South Asian:12.5	https://ftp.ebi.ac.uk/pub/databases/spot/pgs/scores/PGS002161/ScoringFiles/PGS002161.txt.gz	PGS obtained from the Catalog should be cited appropriately, and used in accordance with any licensing restrictions set by the authors. See EBI Terms of Use (https://www.ebi.ac.uk/about/terms-of-use/) for additional details.
PGS001156	Impedance (right arm)	body composition measurement	EFO_0005106	0.0843886	0.0221769	1.08805	1.04177	1.13639	7.08312e-05	GBE_INI23109	snpnet		GRCh37	30140	0	NR	PGP000244	35324888	10.1371/journal.pgen.1010105	True		European:100	European:40|African:20|East Asian:20|South Asian:20	https://ftp.ebi.ac.uk/pub/databases/spot/pgs/scores/PGS001156/ScoringFiles/PGS001156.txt.gz	PGS obtained from the Catalog should be cited appropriately, and used in accordance with any licensing restrictions set by the authors. See EBI Terms of Use (https://www.ebi.ac.uk/about/terms-of-use/) for additional details.
PGS002685	College education	educational attainment	EFO_0011015	0.0840753	0.0221666	1.08771	1.04147	1.13601	7.44537e-05	cov_EDU_COLLEGE.SBayesR	SBayesR		GRCh37	980529	0	beta	PGP000332	35393596	10.1038/s41588-022-01036-9	True	European:100		African:25|East Asian:25|European:25|South Asian:25	https://ftp.ebi.ac.uk/pub/databases/spot/pgs/scores/PGS002685/ScoringFiles/PGS002685.txt.gz	PGS obtained from the Catalog should be cited appropriately, and used in accordance with any licensing restrictions set by the authors. See EBI Terms of Use (https://www.ebi.ac.uk/about/terms-of-use/) for additional details.
PGS001943	Body mass index (BMI)	body mass index	EFO_0004340	-0.0826046	0.0222554	0.920715	0.881416	0.961766	0.000102952	portability-PLR_log_BMI	Penalized regression (bigstatsr)	HapMap3 variants	GRCh37	110153	0	beta	PGP000263	34995502	10.1016/j.ajhg.2021.11.008	True		European:100	European:37.5|African:25|East Asian:12.5|Greater Middle Eastern:12.5|South Asian:12.5	https://ftp.ebi.ac.uk/pub/databases/spot/pgs/scores/PGS001943/ScoringFiles/PGS001943.txt.gz	PGS obtained from the Catalog should be cited appropriately, and used in accordance with any licensing restrictions set by the authors. See EBI Terms of Use (https://www.ebi.ac.uk/about/terms-of-use/) for additional details.
PGS002630	BMI	body mass index	EFO_0004340	-0.0816133	0.0222222	0.921628	0.882348	0.962657	0.000120047	body_BMIz.PolyFun-pred	PolyFun-pred		GRCh37	620484	0	beta	PGP000332	35393596	10.1038/s41588-022-01036-9	True	European:100		African:25|East Asian:25|European:25|South Asian:25	https://ftp.ebi.ac.uk/pub/databases/spot/pgs/scores/PGS002630/ScoringFiles/PGS002630.txt.gz	PGS obtained from the Catalog should be cited appropriately, and used in accordance with any licensing restrictions set by the authors. See EBI Terms of Use (https://www.ebi.ac.uk/about/terms-of-use/) for additional details.
PGS000921	Body mass index	body mass index	EFO_0004340	-0.0820486	0.0223425	0.921227	0.881756	0.962465	0.000120184	PRS_BMI	LDpred	fraction of causative variants = 0.3, software version = 1.0.6	GRCh37	1947711	0	NR	PGP000243	34662357	10.1371/journal.pone.0258748	True	European:67|Not Reported:33	European:100	European:100	https://ftp.ebi.ac.uk/pub/databases/spot/pgs/scores/PGS000921/ScoringFiles/PGS000921.txt.gz	PGS obtained from the Catalog should be cited appropriately, and used in accordance with any licensing restrictions set by the authors. See EBI Terms of Use (https://www.ebi.ac.uk/about/terms-of-use/) for additional details.
PGS001093	Hair colour, blonde	hair colour measurement	EFO_0007822	0.0845264	0.0232932	1.0882	1.03964	1.13903	0.000142369	GBE_BIN_FC1001747	snpnet		GRCh37	6970	0	NR	PGP000244	35324888	10.1371/journal.pgen.1010105	True		European:100	European:66.7|South Asian:33.3	https://ftp.ebi.ac.uk/pub/databases/spot/pgs/scores/PGS001093/ScoringFiles/PGS001093.txt.gz	PGS obtained from the Catalog should be cited appropriately, and used in accordance with any licensing restrictions set by the authors. See EBI Terms of Use (https://www.ebi.ac.uk/about/terms-of-use/) for additional details.
PGS001940	Alanine aminotransferase	serum alanine aminotransferase measurement	EFO_0004735	-0.0799741	0.0222813	0.92314	0.883693	0.964348	0.000165791	portability-PLR_log_ALT	Penalized regression (bigstatsr)	HapMap3 variants	GRCh37	51849	0	beta	PGP000263	34995502	10.1016/j.ajhg.2021.11.008	True		European:100	European:37.5|African:25|East Asian:12.5|Greater Middle Eastern:12.5|South Asian:12.5	https://ftp.ebi.ac.uk/pub/databases/spot/pgs/scores/PGS001940/ScoringFiles/PGS001940.txt.gz	PGS obtained from the Catalog should be cited appropriately, and used in accordance with any licensing restrictions set by the authors. See EBI Terms of Use (https://www.ebi.ac.uk/about/terms-of-use/) for additional details.
PGS001092	Hair colour, black	hair colour measurement	EFO_0007822	-0.08255	0.0231401	0.920765	0.879937	0.963488	0.000180276	GBE_BIN_FC5001747	snpnet		GRCh37	1649	0	NR	PGP000244	35324888	10.1371/journal.pgen.1010105	True		European:100	European:40|African:20|East Asian:20|South Asian:20	https://ftp.ebi.ac.uk/pub/databases/spot/pgs/scores/PGS001092/ScoringFiles/PGS001092.txt.gz	PGS obtained from the Catalog should be cited appropriately, and used in accordance with any licensing restrictions set by the authors. See EBI Terms of Use (https://www.ebi.ac.uk/about/terms-of-use/) for additional details.
PGS001095	Hair colour, dark brown	hair colour measurement	EFO_0007822	-0.0840541	0.0235845	0.919382	0.87785	0.962878	0.000182655	GBE_BIN_FC4001747	snpnet		GRCh37	5662	0	NR	PGP000244	35324888	10.1371/journal.pgen.1010105	True		European:100	European:40|African:20|East Asian:20|South Asian:20	https://ftp.ebi.ac.uk/pub/databases/spot/pgs/scores/PGS001095/ScoringFiles/PGS001095.txt.gz	PGS obtained from the Catalog should be cited appropriately, and used in accordance with any licensing restrictions set by the authors. See EBI Terms of Use (https://www.ebi.ac.uk/about/terms-of-use/) for additional details.
PGS001227	Waist circumference	waist circumference	EFO_0004342	-0.0794372	0.0224513	0.923636	0.883873	0.965188	0.000201431	GBE_INI48	snpnet		GRCh37	25538	0	NR	PGP000244	35324888	10.1371/journal.pgen.1010105	True		European:100	European:40|African:20|East Asian:20|South Asian:20	https://ftp.ebi.ac.uk/pub/databases/spot/pgs/scores/PGS001227/ScoringFiles/PGS001227.txt.gz	PGS obtained from the Catalog should be cited appropriately, and used in accordance with any licensing restrictions set by the authors. See EBI Terms of Use (https://www.ebi.ac.uk/about/terms-of-use/) for additional details.
PGS000039	Ischaemic stroke	stroke|Ischemic stroke	EFO_0000712|HP_0002140	-0.0787781	0.0223323	0.924245	0.884662	0.965599	0.000209712	metaGRS_ischaemicstroke	metaGRS of 19 component PGSs	LD thinning of 19 component PGSs	hg19	3225583	0	NR	PGP000027	31862893	10.1038/s41467-019-13848-1	True	European:96.8|East Asian:1.3|South Asian:1|African:0.6|Hispanic or Latin American:0.2|Greater Middle Eastern:0.07|Additional Asian Ancestries:0.01	European:100	European:100	https://ftp.ebi.ac.uk/pub/databases/spot/pgs/scores/PGS000039/ScoringFiles/PGS000039.txt.gz	PGS obtained from the Catalog should be cited appropriately, and used in accordance with any licensing restrictions set by the authors. See EBI Terms of Use (https://www.ebi.ac.uk/about/terms-of-use/) for additional details.
PGS001444	Mean FA in superior fronto-occipital fasciculus on FA skeleton (R)	brain volume measurement|neuroimaging measurement	EFO_0006930|EFO_0004346	-0.0787925	0.0223735	0.924232	0.884578	0.965663	0.000214401	GBE_INI25098	snpnet		GRCh37	480	0	NR	PGP000244	35324888	10.1371/journal.pgen.1010105	True		European:100	European:40|African:20|East Asian:20|South Asian:20	https://ftp.ebi.ac.uk/pub/databases/spot/pgs/scores/PGS001444/ScoringFiles/PGS001444.txt.gz	PGS obtained from the Catalog should be cited appropriately, and used in accordance with any licensing restrictions set by the authors. See EBI Terms of Use (https://www.ebi.ac.uk/about/terms-of-use/) for additional details.
PGS001896	Hair colour (natural, before greying)	hair colour measurement	EFO_0007822	-0.0809441	0.0231212	0.922245	0.881384	0.965001	0.000231884	portability-PLR_darker_hair0	Penalized regression (bigstatsr)	HapMap3 variants	GRCh37	31036	0	beta	PGP000263	34995502	10.1016/j.ajhg.2021.11.008	True		European:100	European:37.5|African:25|East Asian:12.5|Greater Middle Eastern:12.5|South Asian:12.5	https://ftp.ebi.ac.uk/pub/databases/spot/pgs/scores/PGS001896/ScoringFiles/PGS001896.txt.gz	PGS obtained from the Catalog should be cited appropriately, and used in accordance with any licensing restrictions set by the authors. See EBI Terms of Use (https://www.ebi.ac.uk/about/terms-of-use/) for additional details.
PGS002109	Hair colour (natural, before greying)	hair colour measurement	EFO_0007822	-0.080576	0.0231018	0.922585	0.881742	0.965319	0.000243449	portability-ldpred2_darker_hair0	LDpred2 (bigsnpr)	LDpred2-auto using HapMap3 variants	GRCh37	393500	0	beta	PGP000263	34995502	10.1016/j.ajhg.2021.11.008	True		European:100	European:37.5|African:25|East Asian:12.5|Greater Middle Eastern:12.5|South Asian:12.5	https://ftp.ebi.ac.uk/pub/databases/spot/pgs/scores/PGS002109/ScoringFiles/PGS002109.txt.gz	PGS obtained from the Catalog should be cited appropriately, and used in accordance with any licensing restrictions set by the authors. See EBI Terms of Use (https://www.ebi.ac.uk/about/terms-of-use/) for additional details.
PGS002044	Cataract	cataract	MONDO_0005129	0.0778292	0.0223189	1.08094	1.03467	1.12927	0.000244098	portability-ldpred2_366	LDpred2 (bigsnpr)	LDpred2-auto using HapMap3 variants	GRCh37	711169	0	beta	PGP000263	34995502	10.1016/j.ajhg.2021.11.008	True		European:100	European:37.5|African:25|East Asian:12.5|Greater Middle Eastern:12.5|South Asian:12.5	https://ftp.ebi.ac.uk/pub/databases/spot/pgs/scores/PGS002044/ScoringFiles/PGS002044.txt.gz	PGS obtained from the Catalog should be cited appropriately, and used in accordance with any licensing restrictions set by the authors. See EBI Terms of Use (https://www.ebi.ac.uk/about/terms-of-use/) for additional details.
PGS002330	Hair Color	hair colour measurement	EFO_0007822	0.0806994	0.0234093	1.08404	1.03543	1.13494	0.000283091	pigment_HAIR.BOLT-LMM	BOLT-LMM		GRCh37	1109311	0	beta	PGP000332	35393596	10.1038/s41588-022-01036-9	True	European:100		African:25|East Asian:25|European:25|South Asian:25	https://ftp.ebi.ac.uk/pub/databases/spot/pgs/scores/PGS002330/ScoringFiles/PGS002330.txt.gz	PGS obtained from the Catalog should be cited appropriately, and used in accordance with any licensing restrictions set by the authors. See EBI Terms of Use (https://www.ebi.ac.uk/about/terms-of-use/) for additional details.
PGS001091	Loneliness	loneliness measurement	EFO_0007865	-0.0767217	0.0222712	0.926148	0.886589	0.967471	0.000285658	GBE_BIN2020	snpnet		GRCh37	660	0	NR	PGP000244	35324888	10.1371/journal.pgen.1010105	True		European:100	European:40|African:20|East Asian:20|South Asian:20	https://ftp.ebi.ac.uk/pub/databases/spot/pgs/scores/PGS001091/ScoringFiles/PGS001091.txt.gz	PGS obtained from the Catalog should be cited appropriately, and used in accordance with any licensing restrictions set by the authors. See EBI Terms of Use (https://www.ebi.ac.uk/about/terms-of-use/) for additional details.
PGS001075	Usual walking pace	physical activity measurement	EFO_0008002	0.0771242	0.0224405	1.08018	1.0337	1.12875	0.000294281	GBE_INI924	snpnet		GRCh37	7535	0	NR	PGP000244	35324888	10.1371/journal.pgen.1010105	True		European:100	European:40|African:20|East Asian:20|South Asian:20	https://ftp.ebi.ac.uk/pub/databases/spot/pgs/scores/PGS001075/ScoringFiles/PGS001075.txt.gz	PGS obtained from the Catalog should be cited appropriately, and used in accordance with any licensing restrictions set by the authors. See EBI Terms of Use (https://www.ebi.ac.uk/about/terms-of-use/) for additional details.
PGS002100	Ankle spacing width	anthropometric measurement	EFO_0004302	-0.0765986	0.0222902	0.926262	0.886666	0.967626	0.000294718	portability-ldpred2_ankle_spacing	LDpred2 (bigsnpr)	LDpred2-auto using HapMap3 variants	GRCh37	917925	0	beta	PGP000263	34995502	10.1016/j.ajhg.2021.11.008	True		European:100	European:37.5|African:25|East Asian:12.5|Greater Middle Eastern:12.5|South Asian:12.5	https://ftp.ebi.ac.uk/pub/databases/spot/pgs/scores/PGS002100/ScoringFiles/PGS002100.txt.gz	PGS obtained from the Catalog should be cited appropriately, and used in accordance with any licensing restrictions set by the authors. See EBI Terms of Use (https://www.ebi.ac.uk/about/terms-of-use/) for additional details.
PGS000130	Hemoglobin A1c	HbA1c measurement	EFO_0004541	0.0759582	0.0222854	1.07892	1.03281	1.12709	0.000326689	GS-G-EUR	GWAS	Study-wide multi-ancestry GWAS significant SNPs	NCBI36	19	0	beta	PGP000064	28898252	10.1371/journal.pmed.1002383	True	European:100		European:100	https://ftp.ebi.ac.uk/pub/databases/spot/pgs/scores/PGS000130/ScoringFiles/PGS000130.txt.gz	PGS obtained from the Catalog should be cited appropriately, and used in accordance with any licensing restrictions set by the authors. See EBI Terms of Use (https://www.ebi.ac.uk/about/terms-of-use/) for additional details.
PGS001232	Fluid intelligence score	intelligence	EFO_0004337	0.0755031	0.0224288	1.07843	1.03205	1.12689	0.000380844	GBE_INI20016	snpnet		GRCh37	10055	0	NR	PGP000244	35324888	10.1371/journal.pgen.1010105	True		European:100	European:40|African:20|East Asian:20|South Asian:20	https://ftp.ebi.ac.uk/pub/databases/spot/pgs/scores/PGS001232/ScoringFiles/PGS001232.txt.gz	PGS obtained from the Catalog should be cited appropriately, and used in accordance with any licensing restrictions set by the authors. See EBI Terms of Use (https://www.ebi.ac.uk/about/terms-of-use/) for additional details.
PGS001054	Snoring	snoring measurement	EFO_0008341	-0.0745706	0.0223684	0.928142	0.888329	0.969739	0.000428429	GBE_BIN1210	snpnet		GRCh37	7407	0	NR	PGP000244	35324888	10.1371/journal.pgen.1010105	True		European:100	European:40|African:20|East Asian:20|South Asian:20	https://ftp.ebi.ac.uk/pub/databases/spot/pgs/scores/PGS001054/ScoringFiles/PGS001054.txt.gz	PGS obtained from the Catalog should be cited appropriately, and used in accordance with any licensing restrictions set by the authors. See EBI Terms of Use (https://www.ebi.ac.uk/about/terms-of-use/) for additional details.
PGS001021	Feelings of worry or anxiety	worry measurement|anxiety measurement	EFO_0009589|EFO_0009863	0.0743266	0.022381	1.07716	1.03093	1.12546	0.000448535	GBE_BIN1980	snpnet		GRCh37	9747	0	NR	PGP000244	35324888	10.1371/journal.pgen.1010105	True		European:100	European:40|African:20|East Asian:20|South Asian:20	https://ftp.ebi.ac.uk/pub/databases/spot/pgs/scores/PGS001021/ScoringFiles/PGS001021.txt.gz	PGS obtained from the Catalog should be cited appropriately, and used in accordance with any licensing restrictions set by the authors. See EBI Terms of Use (https://www.ebi.ac.uk/about/terms-of-use/) for additional details.
PGS001621	Volume of grey matter in VI Cerebellum (L)	grey matter volume measurement|neuroimaging measurement	EFO_0005420|EFO_0004346	0.0731203	0.0224156	1.07586	1.02962	1.12418	0.000553092	GBE_INI25897	snpnet		GRCh37	902	0	NR	PGP000244	35324888	10.1371/journal.pgen.1010105	True		European:100	European:40|African:20|East Asian:20|South Asian:20	https://ftp.ebi.ac.uk/pub/databases/spot/pgs/scores/PGS001621/ScoringFiles/PGS001621.txt.gz	PGS obtained from the Catalog should be cited appropriately, and used in accordance with any licensing restrictions set by the authors. See EBI Terms of Use (https://www.ebi.ac.uk/about/terms-of-use/) for additional details.
PGS001228	Body mass index	body mass index	EFO_0004340	-0.072834	0.0225007	0.929755	0.889643	0.971676	0.000604049	GBE_INI21001	snpnet		GRCh37	27126	0	NR	PGP000244	35324888	10.1371/journal.pgen.1010105	True		European:100	European:40|African:20|East Asian:20|South Asian:20	https://ftp.ebi.ac.uk/pub/databases/spot/pgs/scores/PGS001228/ScoringFiles/PGS001228.txt.gz	PGS obtained from the Catalog should be cited appropriately, and used in accordance with any licensing restrictions set by the authors. See EBI Terms of Use (https://www.ebi.ac.uk/about/terms-of-use/) for additional details.
PGS000910	Body mass index	body mass index	EFO_0004340	-0.0729582	0.0225885	0.92964	0.889379	0.971723	0.000619201	PRS_BMI	SBayesR	--ldm ldm_ukb_50k_bigset_2.8M\ --pi 0.95,0.02,0.02,0.01 \ --gamma 0.0,0.01,0.1,1 \ --chain-length 25000 \ --burn-in 5000 \ --out-freq 10 \ --exclude-mhc	hg19	735440	0	NR	PGP000238		10.1101/2021.07.12.21260397	True	European:67|Not Reported:33		European:100	https://ftp.ebi.ac.uk/pub/databases/spot/pgs/scores/PGS000910/ScoringFiles/PGS000910.txt.gz	PGS obtained from the Catalog should be cited appropriately, and used in accordance with any licensing restrictions set by the authors. See EBI Terms of Use (https://www.ebi.ac.uk/about/terms-of-use/) for additional details.
PGS002201	Waist circumference	waist circumference	EFO_0004342	-0.0727055	0.0226493	0.929875	0.889498	0.972084	0.000663557	portability-ldpred2_log_waist_circ	LDpred2 (bigsnpr)	LDpred2-auto using HapMap3 variants	GRCh37	984035	0	beta	PGP000263	34995502	10.1016/j.ajhg.2021.11.008	True		European:100	European:37.5|African:25|East Asian:12.5|Greater Middle Eastern:12.5|South Asian:12.5	https://ftp.ebi.ac.uk/pub/databases/spot/pgs/scores/PGS002201/ScoringFiles/PGS002201.txt.gz	PGS obtained from the Catalog should be cited appropriately, and used in accordance with any licensing restrictions set by the authors. See EBI Terms of Use (https://www.ebi.ac.uk/about/terms-of-use/) for additional details.
PGS001096	Hair colour, light brown	hair colour measurement	EFO_0007822	0.074602	0.0236035	1.07746	1.02874	1.12847	0.000787144	GBE_BIN_FC3001747	snpnet		GRCh37	2127	0	NR	PGP000244	35324888	10.1371/journal.pgen.1010105	True		European:100	European:40|African:20|East Asian:20|South Asian:20	https://ftp.ebi.ac.uk/pub/databases/spot/pgs/scores/PGS001096/ScoringFiles/PGS001096.txt.gz	PGS obtained from the Catalog should be cited appropriately, and used in accordance with any licensing restrictions set by the authors. See EBI Terms of Use (https://www.ebi.ac.uk/about/terms-of-use/) for additional details.
PGS002040	Retinal detachments and defects	retinal detachment	EFO_0005773	0.0705791	0.0225462	1.07313	1.02674	1.12162	0.000872778	portability-ldpred2_361	LDpred2 (bigsnpr)	LDpred2-auto using HapMap3 variants	GRCh37	706872	0	beta	PGP000263	34995502	10.1016/j.ajhg.2021.11.008	True		European:100	European:37.5|African:25|East Asian:12.5|Greater Middle Eastern:12.5|South Asian:12.5	https://ftp.ebi.ac.uk/pub/databases/spot/pgs/scores/PGS002040/ScoringFiles/PGS002040.txt.gz	PGS obtained from the Catalog should be cited appropriately, and used in accordance with any licensing restrictions set by the authors. See EBI Terms of Use (https://www.ebi.ac.uk/about/terms-of-use/) for additional details.
PGS000704	Alcoholic cirrhosis	alcoholic liver cirrhosis	EFO_1000802	-0.0700303	0.022503	0.932366	0.892136	0.974409	0.000929011	HC171	snpnet (multi-PRS)	Weighted combination of multiple biomarker PRS. 1,080,968 variants as input (directly genotyped variants, imputed HLA allelotypes, and CNVs)	hg19	183271	0	weights.HC171	PGP000128	33462484	10.1038/s41588-020-00757-z	True		European:100	European:100	https://ftp.ebi.ac.uk/pub/databases/spot/pgs/scores/PGS000704/ScoringFiles/PGS000704.txt.gz	Creative Commons Attribution 4.0 International (CC BY 4.0)
PGS001983	Waist circumference	waist circumference	EFO_0004342	-0.070693	0.0227346	0.931748	0.891141	0.974205	0.000937046	portability-PLR_log_waist_circ	Penalized regression (bigstatsr)	HapMap3 variants	GRCh37	96496	0	beta	PGP000263	34995502	10.1016/j.ajhg.2021.11.008	True		European:100	European:37.5|African:25|East Asian:12.5|Greater Middle Eastern:12.5|South Asian:12.5	https://ftp.ebi.ac.uk/pub/databases/spot/pgs/scores/PGS001983/ScoringFiles/PGS001983.txt.gz	PGS obtained from the Catalog should be cited appropriately, and used in accordance with any licensing restrictions set by the authors. See EBI Terms of Use (https://www.ebi.ac.uk/about/terms-of-use/) for additional details.
PGS002277	Type 2 diabetes (based on SNPs associated with insulin secretion)	type 2 diabetes mellitus	MONDO_0005148	-0.0689443	0.0224306	0.933379	0.893233	0.975329	0.00105721	pPS_Insulin_secretion_1	Partitioned polygenic score	cluster consisting of eight variants classified as ‘Insulin secretion 1’ in PMID:29632382, weights from PMID:20081858	NR	8	0	beta	PGP000305	35247066	10.1007/s00125-022-05671-z	True	European:68.6|Multi-ancestry (excluding European):31.4		South Asian:100	https://ftp.ebi.ac.uk/pub/databases/spot/pgs/scores/PGS002277/ScoringFiles/PGS002277.txt.gz	PGS obtained from the Catalog should be cited appropriately, and used in accordance with any licensing restrictions set by the authors. See EBI Terms of Use (https://www.ebi.ac.uk/about/terms-of-use/) for additional details.
PGS002696	Hair Color	hair colour measurement	EFO_0007822	0.0716599	0.0233926	1.07429	1.02615	1.12469	0.00109435	pigment_HAIR.SBayesR	SBayesR		GRCh37	924497	0	beta	PGP000332	35393596	10.1038/s41588-022-01036-9	True	European:100		African:25|East Asian:25|European:25|South Asian:25	https://ftp.ebi.ac.uk/pub/databases/spot/pgs/scores/PGS002696/ScoringFiles/PGS002696.txt.gz	PGS obtained from the Catalog should be cited appropriately, and used in accordance with any licensing restrictions set by the authors. See EBI Terms of Use (https://www.ebi.ac.uk/about/terms-of-use/) for additional details.
PGS001154	Impedance (left arm)	body composition measurement	EFO_0005106	0.0693094	0.0226373	1.07177	1.02525	1.12039	0.00110029	GBE_INI23110	snpnet		GRCh37	26740	0	NR	PGP000244	35324888	10.1371/journal.pgen.1010105	True		European:100	European:40|African:20|East Asian:20|South Asian:20	https://ftp.ebi.ac.uk/pub/databases/spot/pgs/scores/PGS001154/ScoringFiles/PGS001154.txt.gz	PGS obtained from the Catalog should be cited appropriately, and used in accordance with any licensing restrictions set by the authors. See EBI Terms of Use (https://www.ebi.ac.uk/about/terms-of-use/) for additional details.
PGS002267	Ascending thoracic aortic diameter	cardiovascular disease biomarker measurement|aortic measurement	EFO_0005278|EFO_0020865	-0.0684806	0.0225199	0.933812	0.89349	0.975952	0.00117938	PRS89_AA	Genome-wide significant variants	Autosomal, independently significant SNPs from the ascending aorta GWAS	GRCh37	89	0	beta	PGP000296	34837083	10.1038/s41588-021-00962-4	True	European:100		European:100	https://ftp.ebi.ac.uk/pub/databases/spot/pgs/scores/PGS002267/ScoringFiles/PGS002267.txt.gz	PGS obtained from the Catalog should be cited appropriately, and used in accordance with any licensing restrictions set by the authors. See EBI Terms of Use (https://www.ebi.ac.uk/about/terms-of-use/) for additional details.
PGS002169	Whole body fat mass	fat body mass	EFO_0005409	-0.0681916	0.022773	0.934081	0.893305	0.976719	0.0013749	portability-ldpred2_log_fat_mass	LDpred2 (bigsnpr)	LDpred2-auto using HapMap3 variants	GRCh37	988292	0	beta	PGP000263	34995502	10.1016/j.ajhg.2021.11.008	True		European:100	European:37.5|African:25|East Asian:12.5|Greater Middle Eastern:12.5|South Asian:12.5	https://ftp.ebi.ac.uk/pub/databases/spot/pgs/scores/PGS002169/ScoringFiles/PGS002169.txt.gz	PGS obtained from the Catalog should be cited appropriately, and used in accordance with any licensing restrictions set by the authors. See EBI Terms of Use (https://www.ebi.ac.uk/about/terms-of-use/) for additional details.
PGS001022	Worry too long after an embarrassing experience	worry measurement	EFO_0009589	0.0664857	0.0226848	1.06875	1.02227	1.11734	0.00169019	GBE_BIN2000	snpnet		GRCh37	7714	0	NR	PGP000244	35324888	10.1371/journal.pgen.1010105	True		European:100	European:40|African:20|East Asian:20|South Asian:20	https://ftp.ebi.ac.uk/pub/databases/spot/pgs/scores/PGS001022/ScoringFiles/PGS001022.txt.gz	PGS obtained from the Catalog should be cited appropriately, and used in accordance with any licensing restrictions set by the authors. See EBI Terms of Use (https://www.ebi.ac.uk/about/terms-of-use/) for additional details.
PGS000881	Prostate cancer	prostate carcinoma	EFO_0001663	0.0659539	0.0226701	1.06818	1.02175	1.11671	0.00181127	GRS72_PCa	Variants associated with prostate cancer		NR	72	0	log(OR)	PGP000227	33956350	10.1002/pros.24140	True	European:92.4|Multi-ancestry (excluding European):2.8|East Asian:2.7|Hispanic or Latin American:1.5|African:0.6		European:100	https://ftp.ebi.ac.uk/pub/databases/spot/pgs/scores/PGS000881/ScoringFiles/PGS000881.txt.gz	PGS obtained from the Catalog should be cited appropriately, and used in accordance with any licensing restrictions set by the authors. See EBI Terms of Use (https://www.ebi.ac.uk/about/terms-of-use/) for additional details.
PGS002500	Hair Color	hair colour measurement	EFO_0007822	0.0680736	0.0234317	1.07044	1.02239	1.12075	0.00183512	pigment_HAIR.P+T.0.01	Pruning and Thresholding (P+T)	p < 0.01	GRCh37	128235	0	beta	PGP000332	35393596	10.1038/s41588-022-01036-9	True	European:100		African:25|East Asian:25|European:25|South Asian:25	https://ftp.ebi.ac.uk/pub/databases/spot/pgs/scores/PGS002500/ScoringFiles/PGS002500.txt.gz	PGS obtained from the Catalog should be cited appropriately, and used in accordance with any licensing restrictions set by the authors. See EBI Terms of Use (https://www.ebi.ac.uk/about/terms-of-use/) for additional details.
PGS002247	Melanoma	melanoma	EFO_0000756	0.0668623	0.0230499	1.06915	1.02192	1.11856	0.00186128	Melanoma_PRS68	Genome-wide significant variants		NR	68	0	log(OR) for the effect allele *NOTE* a EAF-normalised weight was used for the PRS (see "variant_description" and dosage_#_weight columns)	PGP000274	34921685	10.1111/bjd.20956	True	European:100		European:100	https://ftp.ebi.ac.uk/pub/databases/spot/pgs/scores/PGS002247/ScoringFiles/PGS002247.txt.gz	PGS obtained from the Catalog should be cited appropriately, and used in accordance with any licensing restrictions set by the authors. See EBI Terms of Use (https://www.ebi.ac.uk/about/terms-of-use/) for additional details.
PGS000460	Squamous cell carcinoma	squamous cell carcinoma	EFO_0000707	-0.0655565	0.0228392	0.936546	0.895546	0.979423	0.00205008	PRSWEB_PHECODE172.22_20001-1062_LASSOSUM_MGI_20200608	Lassosum	s=1;Lambda=0.00336	GRCh37	4279140	0	NR	PGP000118	32991828	10.1016/j.ajhg.2020.08.025	True	European:100	European:100	European:100	https://ftp.ebi.ac.uk/pub/databases/spot/pgs/scores/PGS000460/ScoringFiles/PGS000460.txt.gz	PGS obtained from the Catalog should be cited appropriately, and used in accordance with any licensing restrictions set by the authors. See EBI Terms of Use (https://www.ebi.ac.uk/about/terms-of-use/) for additional details.
PGS001921	Fractured/broken bones in last 5 years	bone fracture	EFO_0003931	-0.0650934	0.0226871	0.93698	0.896228	0.979585	0.00205763	portability-PLR_fracture_5y	Penalized regression (bigstatsr)	HapMap3 variants	GRCh37	7965	0	beta	PGP000263	34995502	10.1016/j.ajhg.2021.11.008	True		European:100	European:37.5|African:25|East Asian:12.5|Greater Middle Eastern:12.5|South Asian:12.5	https://ftp.ebi.ac.uk/pub/databases/spot/pgs/scores/PGS001921/ScoringFiles/PGS001921.txt.gz	PGS obtained from the Catalog should be cited appropriately, and used in accordance with any licensing restrictions set by the authors. See EBI Terms of Use (https://www.ebi.ac.uk/about/terms-of-use/) for additional details.
PGS002478	White Blood Count	leukocyte count	EFO_0004308	-0.0651079	0.022825	0.936966	0.895973	0.979835	0.00216898	blood_WHITE_COUNT.P+T.0.001	Pruning and Thresholding (P+T)	p < 0.001	GRCh37	35005	0	beta	PGP000332	35393596	10.1038/s41588-022-01036-9	True	European:100		African:25|East Asian:25|European:25|South Asian:25	https://ftp.ebi.ac.uk/pub/databases/spot/pgs/scores/PGS002478/ScoringFiles/PGS002478.txt.gz	PGS obtained from the Catalog should be cited appropriately, and used in accordance with any licensing restrictions set by the authors. See EBI Terms of Use (https://www.ebi.ac.uk/about/terms-of-use/) for additional details.
PGS001887	Ankle spacing width	anthropometric measurement	EFO_0004302	-0.0647766	0.0227779	0.937277	0.896353	0.980069	0.00222868	portability-PLR_ankle_spacing	Penalized regression (bigstatsr)	HapMap3 variants	GRCh37	89827	0	beta	PGP000263	34995502	10.1016/j.ajhg.2021.11.008	True		European:100	European:37.5|African:25|East Asian:12.5|Greater Middle Eastern:12.5|South Asian:12.5	https://ftp.ebi.ac.uk/pub/databases/spot/pgs/scores/PGS001887/ScoringFiles/PGS001887.txt.gz	PGS obtained from the Catalog should be cited appropriately, and used in accordance with any licensing restrictions set by the authors. See EBI Terms of Use (https://www.ebi.ac.uk/about/terms-of-use/) for additional details.
PGS001007	Age at first sexual intercourse	age at first sexual intercourse measurement	EFO_0009749	0.0645909	0.0228102	1.06672	1.02008	1.1155	0.00231532	GBE_INI2139	snpnet		GRCh37	9997	0	NR	PGP000244	35324888	10.1371/journal.pgen.1010105	True		European:100	European:40|African:20|East Asian:20|South Asian:20	https://ftp.ebi.ac.uk/pub/databases/spot/pgs/scores/PGS001007/ScoringFiles/PGS001007.txt.gz	PGS obtained from the Catalog should be cited appropriately, and used in accordance with any licensing restrictions set by the authors. See EBI Terms of Use (https://www.ebi.ac.uk/about/terms-of-use/) for additional details.
PGS001060	Cheese intake	diet measurement	EFO_0008111	0.0642045	0.0228697	1.06631	1.01957	1.11519	0.00249716	GBE_QT_FC1001408	snpnet		GRCh37	6678	0	NR	PGP000244	35324888	10.1371/journal.pgen.1010105	True		European:100	European:40|African:20|East Asian:20|South Asian:20	https://ftp.ebi.ac.uk/pub/databases/spot/pgs/scores/PGS001060/ScoringFiles/PGS001060.txt.gz	PGS obtained from the Catalog should be cited appropriately, and used in accordance with any licensing restrictions set by the authors. See EBI Terms of Use (https://www.ebi.ac.uk/about/terms-of-use/) for additional details.
PGS002179	Impedance of whole body	body composition measurement	EFO_0005106	0.0638569	0.0228175	1.06594	1.01932	1.11469	0.0025663	portability-ldpred2_log_impedance	LDpred2 (bigsnpr)	LDpred2-auto using HapMap3 variants	GRCh37	978109	0	beta	PGP000263	34995502	10.1016/j.ajhg.2021.11.008	True		European:100	European:37.5|African:25|East Asian:12.5|Greater Middle Eastern:12.5|South Asian:12.5	https://ftp.ebi.ac.uk/pub/databases/spot/pgs/scores/PGS002179/ScoringFiles/PGS002179.txt.gz	PGS obtained from the Catalog should be cited appropriately, and used in accordance with any licensing restrictions set by the authors. See EBI Terms of Use (https://www.ebi.ac.uk/about/terms-of-use/) for additional details.
PGS000668	Alanine aminotransferase [U/L]	serum alanine aminotransferase measurement	EFO_0004735	-0.0636383	0.0228528	0.938344	0.897242	0.98133	0.00267883	snpnet.Alanine_aminotransferase	snpnet	1,080,968 variants as input (directly genotyped variants, imputed HLA allelotypes, and CNVs)	hg19	12076	0	beta	PGP000128	33462484	10.1038/s41588-020-00757-z	True		European:100	European:40|African:20|East Asian:20|South Asian:20	https://ftp.ebi.ac.uk/pub/databases/spot/pgs/scores/PGS000668/ScoringFiles/PGS000668.txt.gz	Creative Commons Attribution 4.0 International (CC BY 4.0)
PGS002451	Hair Color	hair colour measurement	EFO_0007822	0.0659813	0.0237089	1.06821	1.0197	1.11902	0.00269316	pigment_HAIR.P+T.0.001	Pruning and Thresholding (P+T)	p < 0.001	GRCh37	35360	0	beta	PGP000332	35393596	10.1038/s41588-022-01036-9	True	European:100		African:25|East Asian:25|European:25|South Asian:25	https://ftp.ebi.ac.uk/pub/databases/spot/pgs/scores/PGS002451/ScoringFiles/PGS002451.txt.gz	PGS obtained from the Catalog should be cited appropriately, and used in accordance with any licensing restrictions set by the authors. See EBI Terms of Use (https://www.ebi.ac.uk/about/terms-of-use/) for additional details.
PGS001961	Impedance of whole body	body composition measurement	EFO_0005106	0.0633122	0.0228484	1.06536	1.0187	1.11415	0.00279445	portability-PLR_log_impedance	Penalized regression (bigstatsr)	HapMap3 variants	GRCh37	119500	0	beta	PGP000263	34995502	10.1016/j.ajhg.2021.11.008	True		European:100	European:37.5|African:25|East Asian:12.5|Greater Middle Eastern:12.5|South Asian:12.5	https://ftp.ebi.ac.uk/pub/databases/spot/pgs/scores/PGS001961/ScoringFiles/PGS001961.txt.gz	PGS obtained from the Catalog should be cited appropriately, and used in accordance with any licensing restrictions set by the authors. See EBI Terms of Use (https://www.ebi.ac.uk/about/terms-of-use/) for additional details.
PGS001898	Ever depressed for a whole week	depressive symptom measurement	EFO_0007006	-0.0637294	0.0230937	0.938259	0.896737	0.981704	0.00289357	portability-PLR_depressed_for_1w	Penalized regression (bigstatsr)	HapMap3 variants	GRCh37	5777	0	beta	PGP000263	34995502	10.1016/j.ajhg.2021.11.008	True		European:100	European:37.5|African:25|East Asian:12.5|Greater Middle Eastern:12.5|South Asian:12.5	https://ftp.ebi.ac.uk/pub/databases/spot/pgs/scores/PGS001898/ScoringFiles/PGS001898.txt.gz	PGS obtained from the Catalog should be cited appropriately, and used in accordance with any licensing restrictions set by the authors. See EBI Terms of Use (https://www.ebi.ac.uk/about/terms-of-use/) for additional details.
PGS002667	Tanning	suntan	EFO_0004279	-0.0652359	0.0236756	0.936846	0.894366	0.981344	0.00293093	pigment_TANNING.PolyFun-pred	PolyFun-pred		GRCh37	123613	0	beta	PGP000332	35393596	10.1038/s41588-022-01036-9	True	European:100		African:25|East Asian:25|European:25|South Asian:25	https://ftp.ebi.ac.uk/pub/databases/spot/pgs/scores/PGS002667/ScoringFiles/PGS002667.txt.gz	PGS obtained from the Catalog should be cited appropriately, and used in accordance with any licensing restrictions set by the authors. See EBI Terms of Use (https://www.ebi.ac.uk/about/terms-of-use/) for additional details.
PGS001837	Cataract	cataract	MONDO_0005129	0.0628381	0.022886	1.06485	1.01814	1.11371	0.00301907	portability-PLR_366	Penalized regression (bigstatsr)	HapMap3 variants	GRCh37	11617	0	beta	PGP000263	34995502	10.1016/j.ajhg.2021.11.008	True		European:100	European:37.5|African:25|East Asian:12.5|Greater Middle Eastern:12.5|South Asian:12.5	https://ftp.ebi.ac.uk/pub/databases/spot/pgs/scores/PGS001837/ScoringFiles/PGS001837.txt.gz	PGS obtained from the Catalog should be cited appropriately, and used in accordance with any licensing restrictions set by the authors. See EBI Terms of Use (https://www.ebi.ac.uk/about/terms-of-use/) for additional details.
PGS001622	Volume of grey matter in VI Cerebellum (R)	grey matter volume measurement|neuroimaging measurement	EFO_0005420|EFO_0004346	0.0622632	0.0229259	1.06424	1.01748	1.11315	0.00330537	GBE_INI25899	snpnet		GRCh37	513	0	NR	PGP000244	35324888	10.1371/journal.pgen.1010105	True		European:100	European:40|African:20|East Asian:20|South Asian:20	https://ftp.ebi.ac.uk/pub/databases/spot/pgs/scores/PGS001622/ScoringFiles/PGS001622.txt.gz	PGS obtained from the Catalog should be cited appropriately, and used in accordance with any licensing restrictions set by the authors. See EBI Terms of Use (https://www.ebi.ac.uk/about/terms-of-use/) for additional details.
PGS002016	Cancer of prostate	prostate carcinoma	EFO_0001663	0.062096	0.0229913	1.06406	1.01718	1.11311	0.0034581	portability-ldpred2_185	LDpred2 (bigsnpr)	LDpred2-auto using HapMap3 variants	GRCh37	450963	0	beta	PGP000263	34995502	10.1016/j.ajhg.2021.11.008	True		European:100	European:37.5|African:25|East Asian:12.5|Greater Middle Eastern:12.5|South Asian:12.5	https://ftp.ebi.ac.uk/pub/databases/spot/pgs/scores/PGS002016/ScoringFiles/PGS002016.txt.gz	PGS obtained from the Catalog should be cited appropriately, and used in accordance with any licensing restrictions set by the authors. See EBI Terms of Use (https://www.ebi.ac.uk/about/terms-of-use/) for additional details.
PGS002133	Body fat percentage	body fat percentage	EFO_0007800	-0.0622382	0.0230447	0.939659	0.898161	0.983074	0.0034591	portability-ldpred2_fat_perc	LDpred2 (bigsnpr)	LDpred2-auto using HapMap3 variants	GRCh37	995419	0	beta	PGP000263	34995502	10.1016/j.ajhg.2021.11.008	True		European:100	European:37.5|African:25|East Asian:12.5|Greater Middle Eastern:12.5|South Asian:12.5	https://ftp.ebi.ac.uk/pub/databases/spot/pgs/scores/PGS002133/ScoringFiles/PGS002133.txt.gz	PGS obtained from the Catalog should be cited appropriately, and used in accordance with any licensing restrictions set by the authors. See EBI Terms of Use (https://www.ebi.ac.uk/about/terms-of-use/) for additional details.
PGS002225	Snoring	snoring measurement	EFO_0008341	-0.0614848	0.0229443	0.940367	0.899015	0.983622	0.00368392	portability-ldpred2_snoring	LDpred2 (bigsnpr)	LDpred2-auto using HapMap3 variants	GRCh37	913306	0	beta	PGP000263	34995502	10.1016/j.ajhg.2021.11.008	True		European:100	European:37.5|African:25|East Asian:12.5|Greater Middle Eastern:12.5|South Asian:12.5	https://ftp.ebi.ac.uk/pub/databases/spot/pgs/scores/PGS002225/ScoringFiles/PGS002225.txt.gz	PGS obtained from the Catalog should be cited appropriately, and used in accordance with any licensing restrictions set by the authors. See EBI Terms of Use (https://www.ebi.ac.uk/about/terms-of-use/) for additional details.
PGS002158	Alanine aminotransferase	serum alanine aminotransferase measurement	EFO_0004735	-0.0611711	0.0230292	0.940662	0.899147	0.984094	0.00395082	portability-ldpred2_log_ALT	LDpred2 (bigsnpr)	LDpred2-auto using HapMap3 variants	GRCh37	774274	0	beta	PGP000263	34995502	10.1016/j.ajhg.2021.11.008	True		European:100	European:37.5|African:25|East Asian:12.5|Greater Middle Eastern:12.5|South Asian:12.5	https://ftp.ebi.ac.uk/pub/databases/spot/pgs/scores/PGS002158/ScoringFiles/PGS002158.txt.gz	PGS obtained from the Catalog should be cited appropriately, and used in accordance with any licensing restrictions set by the authors. See EBI Terms of Use (https://www.ebi.ac.uk/about/terms-of-use/) for additional details.
PGS002402	Hair Color	hair colour measurement	EFO_0007822	0.0630373	0.0237876	1.06507	1.01655	1.1159	0.00402453	pigment_HAIR.P+T.0.0001	Pruning and Thresholding (P+T)	p < 0.0001	GRCh37	18096	0	beta	PGP000332	35393596	10.1038/s41588-022-01036-9	True	European:100		African:25|East Asian:25|European:25|South Asian:25	https://ftp.ebi.ac.uk/pub/databases/spot/pgs/scores/PGS002402/ScoringFiles/PGS002402.txt.gz	PGS obtained from the Catalog should be cited appropriately, and used in accordance with any licensing restrictions set by the authors. See EBI Terms of Use (https://www.ebi.ac.uk/about/terms-of-use/) for additional details.
PGS001951	Whole body fat mass	fat body mass	EFO_0005409	-0.0611171	0.0230909	0.940713	0.899087	0.984266	0.00406275	portability-PLR_log_fat_mass	Penalized regression (bigstatsr)	HapMap3 variants	GRCh37	107776	0	beta	PGP000263	34995502	10.1016/j.ajhg.2021.11.008	True		European:100	European:37.5|African:25|East Asian:12.5|Greater Middle Eastern:12.5|South Asian:12.5	https://ftp.ebi.ac.uk/pub/databases/spot/pgs/scores/PGS001951/ScoringFiles/PGS001951.txt.gz	PGS obtained from the Catalog should be cited appropriately, and used in accordance with any licensing restrictions set by the authors. See EBI Terms of Use (https://www.ebi.ac.uk/about/terms-of-use/) for additional details.
PGS001917	Body fat percentage	body fat percentage	EFO_0007800	-0.0609402	0.0230709	0.94088	0.899282	0.984402	0.00412784	portability-PLR_fat_perc	Penalized regression (bigstatsr)	HapMap3 variants	GRCh37	107244	0	beta	PGP000263	34995502	10.1016/j.ajhg.2021.11.008	True		European:100	European:37.5|African:25|East Asian:12.5|Greater Middle Eastern:12.5|South Asian:12.5	https://ftp.ebi.ac.uk/pub/databases/spot/pgs/scores/PGS001917/ScoringFiles/PGS001917.txt.gz	PGS obtained from the Catalog should be cited appropriately, and used in accordance with any licensing restrictions set by the authors. See EBI Terms of Use (https://www.ebi.ac.uk/about/terms-of-use/) for additional details.
PGS002410	Lymphocyte Count	lymphocyte count	EFO_0004587	-0.0606777	0.0229746	0.941127	0.899687	0.984474	0.0041322	blood_LYMPHOCYTE_COUNT.P+T.0.0001	Pruning and Thresholding (P+T)	p < 0.0001	GRCh37	14889	0	beta	PGP000332	35393596	10.1038/s41588-022-01036-9	True	European:100		African:25|East Asian:25|European:25|South Asian:25	https://ftp.ebi.ac.uk/pub/databases/spot/pgs/scores/PGS002410/ScoringFiles/PGS002410.txt.gz	PGS obtained from the Catalog should be cited appropriately, and used in accordance with any licensing restrictions set by the authors. See EBI Terms of Use (https://www.ebi.ac.uk/about/terms-of-use/) for additional details.
PGS001103	Body fat percentage (left leg)	body fat percentage	EFO_0007800	-0.0603874	0.0230832	0.9414	0.899757	0.98497	0.00444736	GBE_INI23115	snpnet		GRCh37	28134	0	NR	PGP000244	35324888	10.1371/journal.pgen.1010105	True		European:100	European:40|African:20|East Asian:20|South Asian:20	https://ftp.ebi.ac.uk/pub/databases/spot/pgs/scores/PGS001103/ScoringFiles/PGS001103.txt.gz	PGS obtained from the Catalog should be cited appropriately, and used in accordance with any licensing restrictions set by the authors. See EBI Terms of Use (https://www.ebi.ac.uk/about/terms-of-use/) for additional details.
PGS002506	Hypothyroidism	hypothyroidism	EFO_0004705	-0.066351	0.0257148	0.935802	0.889806	0.984177	0.00493623	disease_HYPOTHYROIDISM_SELF_REP.P+T.0.01	Pruning and Thresholding (P+T)	p < 0.01	GRCh37	97010	0	beta	PGP000332	35393596	10.1038/s41588-022-01036-9	True	European:100		African:25|East Asian:25|European:25|South Asian:25	https://ftp.ebi.ac.uk/pub/databases/spot/pgs/scores/PGS002506/ScoringFiles/PGS002506.txt.gz	PGS obtained from the Catalog should be cited appropriately, and used in accordance with any licensing restrictions set by the authors. See EBI Terms of Use (https://www.ebi.ac.uk/about/terms-of-use/) for additional details.
PGS001811	Benign neoplasm of colon	benign colon neoplasm	MONDO_0002278	0.0592641	0.0230359	1.06106	1.01421	1.11006	0.00504559	portability-PLR_208	Penalized regression (bigstatsr)	HapMap3 variants	GRCh37	2231	0	beta	PGP000263	34995502	10.1016/j.ajhg.2021.11.008	True		European:100	European:37.5|African:25|East Asian:12.5|Greater Middle Eastern:12.5|South Asian:12.5	https://ftp.ebi.ac.uk/pub/databases/spot/pgs/scores/PGS001811/ScoringFiles/PGS001811.txt.gz	PGS obtained from the Catalog should be cited appropriately, and used in accordance with any licensing restrictions set by the authors. See EBI Terms of Use (https://www.ebi.ac.uk/about/terms-of-use/) for additional details.
PGS001703	WA ISOVF in tract uncinate fasciculus (R)	brain volume measurement|neuroimaging measurement	EFO_0006930|EFO_0004346	0.0590219	0.0230294	1.0608	1.01398	1.10978	0.00519024	GBE_INI25730	snpnet		GRCh37	83	0	NR	PGP000244	35324888	10.1371/journal.pgen.1010105	True		European:100	European:40|African:20|East Asian:20|South Asian:20	https://ftp.ebi.ac.uk/pub/databases/spot/pgs/scores/PGS001703/ScoringFiles/PGS001703.txt.gz	PGS obtained from the Catalog should be cited appropriately, and used in accordance with any licensing restrictions set by the authors. See EBI Terms of Use (https://www.ebi.ac.uk/about/terms-of-use/) for additional details.
PGS001282	Migraine (time-to-event)	migraine disorder	MONDO_0005277	0.0593502	0.023181	1.06115	1.01401	1.11047	0.00522916	GBE_HC815	snpnet		GRCh37	329	0	NR	PGP000244	35324888	10.1371/journal.pgen.1010105	True		European:100	European:40|African:20|East Asian:20|South Asian:20	https://ftp.ebi.ac.uk/pub/databases/spot/pgs/scores/PGS001282/ScoringFiles/PGS001282.txt.gz	PGS obtained from the Catalog should be cited appropriately, and used in accordance with any licensing restrictions set by the authors. See EBI Terms of Use (https://www.ebi.ac.uk/about/terms-of-use/) for additional details.
PGS001550	Volume of grey matter in Cingulate Gyrus, anterior division (L)	grey matter volume measurement|neuroimaging measurement	EFO_0005420|EFO_0004346	0.0588267	0.023121	1.06059	1.0136	1.10976	0.00547495	GBE_INI25838	snpnet		GRCh37	389	0	NR	PGP000244	35324888	10.1371/journal.pgen.1010105	True		European:100	European:40|African:20|East Asian:20|South Asian:20	https://ftp.ebi.ac.uk/pub/databases/spot/pgs/scores/PGS001550/ScoringFiles/PGS001550.txt.gz	PGS obtained from the Catalog should be cited appropriately, and used in accordance with any licensing restrictions set by the authors. See EBI Terms of Use (https://www.ebi.ac.uk/about/terms-of-use/) for additional details.
PGS002386	Balding Type 1	balding measurement	EFO_0007825	-0.058636	0.023128	0.94305	0.901255	0.986783	0.00561778	body_BALDING1.P+T.0.0001	Pruning and Thresholding (P+T)	p < 0.0001	GRCh37	7823	0	beta	PGP000332	35393596	10.1038/s41588-022-01036-9	True	European:100		African:25|East Asian:25|European:25|South Asian:25	https://ftp.ebi.ac.uk/pub/databases/spot/pgs/scores/PGS002386/ScoringFiles/PGS002386.txt.gz	PGS obtained from the Catalog should be cited appropriately, and used in accordance with any licensing restrictions set by the authors. See EBI Terms of Use (https://www.ebi.ac.uk/about/terms-of-use/) for additional details.
PGS002245	Liver fat (MRI-derived)	liver fat measurement	EFO_0010821	-0.0584424	0.0231437	0.943233	0.901402	0.987004	0.00578167	PGS8_LF	GWAS lead variants	p<5*10^(-8)	hg19	8	0	beta	PGP000273	34957434	10.1016/j.xgen.2021.100066	True	European:100		European:100	https://ftp.ebi.ac.uk/pub/databases/spot/pgs/scores/PGS002245/ScoringFiles/PGS002245.txt.gz	PGS obtained from the Catalog should be cited appropriately, and used in accordance with any licensing restrictions set by the authors. See EBI Terms of Use (https://www.ebi.ac.uk/about/terms-of-use/) for additional details.
PGS002320	Dermatologic diseases	skin disease	EFO_0000701	0.0683724	0.0271977	1.07076	1.01518	1.12939	0.00597013	disease_DERMATOLOGY.BOLT-LMM	BOLT-LMM		GRCh37	1109311	0	beta	PGP000332	35393596	10.1038/s41588-022-01036-9	True	European:100		African:25|East Asian:25|European:25|South Asian:25	https://ftp.ebi.ac.uk/pub/databases/spot/pgs/scores/PGS002320/ScoringFiles/PGS002320.txt.gz	PGS obtained from the Catalog should be cited appropriately, and used in accordance with any licensing restrictions set by the authors. See EBI Terms of Use (https://www.ebi.ac.uk/about/terms-of-use/) for additional details.
PGS002006	Snoring	snoring measurement	EFO_0008341	-0.0581225	0.0231707	0.943534	0.901643	0.987372	0.00606307	portability-PLR_snoring	Penalized regression (bigstatsr)	HapMap3 variants	GRCh37	33917	0	beta	PGP000263	34995502	10.1016/j.ajhg.2021.11.008	True		European:100	European:37.5|African:25|East Asian:12.5|Greater Middle Eastern:12.5|South Asian:12.5	https://ftp.ebi.ac.uk/pub/databases/spot/pgs/scores/PGS002006/ScoringFiles/PGS002006.txt.gz	PGS obtained from the Catalog should be cited appropriately, and used in accordance with any licensing restrictions set by the authors. See EBI Terms of Use (https://www.ebi.ac.uk/about/terms-of-use/) for additional details.
PGS001398	Friendship satisfaction	friendship satisfaction measurement	EFO_0009725	0.0579401	0.0231653	1.05965	1.01262	1.10887	0.00618945	GBE_QT_FC1004570	snpnet		GRCh37	659	0	NR	PGP000244	35324888	10.1371/journal.pgen.1010105	True		European:100	European:40|African:20|East Asian:20|South Asian:20	https://ftp.ebi.ac.uk/pub/databases/spot/pgs/scores/PGS001398/ScoringFiles/PGS001398.txt.gz	PGS obtained from the Catalog should be cited appropriately, and used in accordance with any licensing restrictions set by the authors. See EBI Terms of Use (https://www.ebi.ac.uk/about/terms-of-use/) for additional details.
PGS001563	Volume of grey matter in Hippocampus (L)	grey matter volume measurement|neuroimaging measurement	EFO_0005420|EFO_0004346	0.0578019	0.0231505	1.05951	1.0125	1.10869	0.00626613	GBE_INI25886	snpnet		GRCh37	1427	0	NR	PGP000244	35324888	10.1371/journal.pgen.1010105	True		European:100	European:40|African:20|East Asian:20|South Asian:20	https://ftp.ebi.ac.uk/pub/databases/spot/pgs/scores/PGS001563/ScoringFiles/PGS001563.txt.gz	PGS obtained from the Catalog should be cited appropriately, and used in accordance with any licensing restrictions set by the authors. See EBI Terms of Use (https://www.ebi.ac.uk/about/terms-of-use/) for additional details.
PGS001292	Family history of prostate cancer	family history of prostate cancer	EFO_0600083	0.0577937	0.0231863	1.0595	1.01243	1.10876	0.00634087	GBE_FH1044	snpnet		GRCh37	602	0	NR	PGP000244	35324888	10.1371/journal.pgen.1010105	True		European:100	European:40|African:20|East Asian:20|South Asian:20	https://ftp.ebi.ac.uk/pub/databases/spot/pgs/scores/PGS001292/ScoringFiles/PGS001292.txt.gz	PGS obtained from the Catalog should be cited appropriately, and used in accordance with any licensing restrictions set by the authors. See EBI Terms of Use (https://www.ebi.ac.uk/about/terms-of-use/) for additional details.
PGS002282	Nonalcoholic fatty liver disease	non-alcoholic fatty liver disease	EFO_0003095	-0.0574315	0.0231998	0.944187	0.902214	0.988111	0.00665215	GRS68_NAFLD	Genome-wide significant variants	p<5E-08, MAF>1%, INFO>0.7, r2>0.8	GRCh37	68	0	beta	PGP000312	35293152	10.1002/hep4.1932	True	European:75.1|African:17.1|Hispanic or Latin American:6.9|Additional Asian Ancestries:0.9		European:100	https://ftp.ebi.ac.uk/pub/databases/spot/pgs/scores/PGS002282/ScoringFiles/PGS002282.txt.gz	PGS obtained from the Catalog should be cited appropriately, and used in accordance with any licensing restrictions set by the authors. See EBI Terms of Use (https://www.ebi.ac.uk/about/terms-of-use/) for additional details.
PGS001580	Volume of grey matter in Occipital Fusiform Gyrus (L)	grey matter volume measurement|neuroimaging measurement	EFO_0005420|EFO_0004346	0.0573009	0.0231697	1.05897	1.01196	1.10817	0.00669748	GBE_INI25860	snpnet		GRCh37	235	0	NR	PGP000244	35324888	10.1371/journal.pgen.1010105	True		European:100	European:40|African:20|East Asian:20|South Asian:20	https://ftp.ebi.ac.uk/pub/databases/spot/pgs/scores/PGS001580/ScoringFiles/PGS001580.txt.gz	PGS obtained from the Catalog should be cited appropriately, and used in accordance with any licensing restrictions set by the authors. See EBI Terms of Use (https://www.ebi.ac.uk/about/terms-of-use/) for additional details.
PGS000305	Fasting glucose	fasting blood glucose measurement	EFO_0004465	0.0571112	0.0231199	1.05877	1.01187	1.10786	0.00675165	GRS31_FG	GWAS-significant (lead and secondary) variants	beta coefficient for effect size after TRAILS' correction and used as weights for the GRS. R2 threshold = 0.1	GRCh37	31	0	Beta (corrected for sample overlap)	PGP000092	32527150	10.1161/circgen.119.002775	True	European:100		European:100	https://ftp.ebi.ac.uk/pub/databases/spot/pgs/scores/PGS000305/ScoringFiles/PGS000305.txt.gz	PGS obtained from the Catalog should be cited appropriately, and used in accordance with any licensing restrictions set by the authors. See EBI Terms of Use (https://www.ebi.ac.uk/about/terms-of-use/) for additional details.
PGS000856	Type 2 diabetes (based on SNPs associated with liver lipids)	type 2 diabetes mellitus	MONDO_0005148	0.0652928	0.0265124	1.06747	1.01342	1.12441	0.00689429	T2D_LiverLipids	Genome-wide significant variants		GRCh37	3	0	NR	PGP000211	34737425	10.1038/s41588-021-00948-2	True	Multi-ancestry (including European):100		European:100	https://ftp.ebi.ac.uk/pub/databases/spot/pgs/scores/PGS000856/ScoringFiles/PGS000856.txt.gz	PGS obtained from the Catalog should be cited appropriately, and used in accordance with any licensing restrictions set by the authors. See EBI Terms of Use (https://www.ebi.ac.uk/about/terms-of-use/) for additional details.
PGS002435	Balding Type 1	balding measurement	EFO_0007825	-0.0572806	0.0235094	0.944329	0.901803	0.98886	0.00741513	body_BALDING1.P+T.0.001	Pruning and Thresholding (P+T)	p < 0.001	GRCh37	21564	0	beta	PGP000332	35393596	10.1038/s41588-022-01036-9	True	European:100		African:25|East Asian:25|European:25|South Asian:25	https://ftp.ebi.ac.uk/pub/databases/spot/pgs/scores/PGS002435/ScoringFiles/PGS002435.txt.gz	PGS obtained from the Catalog should be cited appropriately, and used in accordance with any licensing restrictions set by the authors. See EBI Terms of Use (https://www.ebi.ac.uk/about/terms-of-use/) for additional details.
PGS001617	Volume of grey matter in Vermis VIIb Cerebellum	grey matter volume measurement|neuroimaging measurement	EFO_0005420|EFO_0004346	0.0568652	0.0233882	1.05851	1.01109	1.10817	0.007521	GBE_INI25907	snpnet		GRCh37	718	0	NR	PGP000244	35324888	10.1371/journal.pgen.1010105	True		European:100	European:40|African:20|East Asian:20|South Asian:20	https://ftp.ebi.ac.uk/pub/databases/spot/pgs/scores/PGS001617/ScoringFiles/PGS001617.txt.gz	PGS obtained from the Catalog should be cited appropriately, and used in accordance with any licensing restrictions set by the authors. See EBI Terms of Use (https://www.ebi.ac.uk/about/terms-of-use/) for additional details.
PGS001147	Leg fat mass (R)	fat body mass	EFO_0005409	-0.0567559	0.0233904	0.944825	0.902487	0.989149	0.00762345	GBE_INI23112	snpnet		GRCh37	23565	0	NR	PGP000244	35324888	10.1371/journal.pgen.1010105	True		European:100	European:40|African:20|East Asian:20|South Asian:20	https://ftp.ebi.ac.uk/pub/databases/spot/pgs/scores/PGS001147/ScoringFiles/PGS001147.txt.gz	PGS obtained from the Catalog should be cited appropriately, and used in accordance with any licensing restrictions set by the authors. See EBI Terms of Use (https://www.ebi.ac.uk/about/terms-of-use/) for additional details.
PGS001104	Body fat percentage (right leg)	body fat percentage	EFO_0007800	-0.0566736	0.0233608	0.944902	0.902614	0.989173	0.00763286	GBE_INI23111	snpnet		GRCh37	28163	0	NR	PGP000244	35324888	10.1371/journal.pgen.1010105	True		European:100	European:40|African:20|East Asian:20|South Asian:20	https://ftp.ebi.ac.uk/pub/databases/spot/pgs/scores/PGS001104/ScoringFiles/PGS001104.txt.gz	PGS obtained from the Catalog should be cited appropriately, and used in accordance with any licensing restrictions set by the authors. See EBI Terms of Use (https://www.ebi.ac.uk/about/terms-of-use/) for additional details.
PGS001094	Hair colour, brown	hair colour measurement	EFO_0007822	-0.0579909	0.0239121	0.943659	0.900452	0.988938	0.00765059	GBE_BIN_FC7001747	snpnet		GRCh37	4024	0	NR	PGP000244	35324888	10.1371/journal.pgen.1010105	True		European:100	European:40|African:20|East Asian:20|South Asian:20	https://ftp.ebi.ac.uk/pub/databases/spot/pgs/scores/PGS001094/ScoringFiles/PGS001094.txt.gz	PGS obtained from the Catalog should be cited appropriately, and used in accordance with any licensing restrictions set by the authors. See EBI Terms of Use (https://www.ebi.ac.uk/about/terms-of-use/) for additional details.
PGS001929	Standing height	body height	EFO_0004339	0.0567908	0.0234312	1.05843	1.01092	1.10818	0.00768122	portability-PLR_height	Penalized regression (bigstatsr)	HapMap3 variants	GRCh37	156514	0	beta	PGP000263	34995502	10.1016/j.ajhg.2021.11.008	True		European:100	European:37.5|African:25|East Asian:12.5|Greater Middle Eastern:12.5|South Asian:12.5	https://ftp.ebi.ac.uk/pub/databases/spot/pgs/scores/PGS001929/ScoringFiles/PGS001929.txt.gz	PGS obtained from the Catalog should be cited appropriately, and used in accordance with any licensing restrictions set by the authors. See EBI Terms of Use (https://www.ebi.ac.uk/about/terms-of-use/) for additional details.
PGS002465	Psoriasis	psoriasis	EFO_0000676	-0.0615212	0.0254638	0.940333	0.894554	0.988455	0.00784541	disease_PSORIASIS.P+T.0.001	Pruning and Thresholding (P+T)	p < 0.001	GRCh37	21483	0	beta	PGP000332	35393596	10.1038/s41588-022-01036-9	True	European:100		African:25|East Asian:25|European:25|South Asian:25	https://ftp.ebi.ac.uk/pub/databases/spot/pgs/scores/PGS002465/ScoringFiles/PGS002465.txt.gz	PGS obtained from the Catalog should be cited appropriately, and used in accordance with any licensing restrictions set by the authors. See EBI Terms of Use (https://www.ebi.ac.uk/about/terms-of-use/) for additional details.
PGS002457	Hypothyroidism	hypothyroidism	EFO_0004705	-0.0605504	0.0253254	0.941246	0.895666	0.989147	0.00840357	disease_HYPOTHYROIDISM_SELF_REP.P+T.0.001	Pruning and Thresholding (P+T)	p < 0.001	GRCh37	17519	0	beta	PGP000332	35393596	10.1038/s41588-022-01036-9	True	European:100		African:25|East Asian:25|European:25|South Asian:25	https://ftp.ebi.ac.uk/pub/databases/spot/pgs/scores/PGS002457/ScoringFiles/PGS002457.txt.gz	PGS obtained from the Catalog should be cited appropriately, and used in accordance with any licensing restrictions set by the authors. See EBI Terms of Use (https://www.ebi.ac.uk/about/terms-of-use/) for additional details.
PGS002514	Psoriasis	psoriasis	EFO_0000676	-0.0622025	0.0260549	0.939693	0.892909	0.988927	0.00848493	disease_PSORIASIS.P+T.0.01	Pruning and Thresholding (P+T)	p < 0.01	GRCh37	96453	0	beta	PGP000332	35393596	10.1038/s41588-022-01036-9	True	European:100		African:25|East Asian:25|European:25|South Asian:25	https://ftp.ebi.ac.uk/pub/databases/spot/pgs/scores/PGS002514/ScoringFiles/PGS002514.txt.gz	PGS obtained from the Catalog should be cited appropriately, and used in accordance with any licensing restrictions set by the authors. See EBI Terms of Use (https://www.ebi.ac.uk/about/terms-of-use/) for additional details.
PGS002532	BMI	body mass index	EFO_0004340	-0.055687	0.0233746	0.945835	0.90348	0.990176	0.00860078	body_BMIz.P+T.1e-06	Pruning and Thresholding (P+T)	p < 1e-06	GRCh37	4284	0	beta	PGP000332	35393596	10.1038/s41588-022-01036-9	True	European:100		African:25|East Asian:25|European:25|South Asian:25	https://ftp.ebi.ac.uk/pub/databases/spot/pgs/scores/PGS002532/ScoringFiles/PGS002532.txt.gz	PGS obtained from the Catalog should be cited appropriately, and used in accordance with any licensing restrictions set by the authors. See EBI Terms of Use (https://www.ebi.ac.uk/about/terms-of-use/) for additional details.
PGS002332	Height	body height	EFO_0004339	0.0558792	0.0235568	1.05747	1.00976	1.10744	0.00884353	body_HEIGHTz.BOLT-LMM	BOLT-LMM		GRCh37	1109311	0	beta	PGP000332	35393596	10.1038/s41588-022-01036-9	True	European:100		African:25|East Asian:25|European:25|South Asian:25	https://ftp.ebi.ac.uk/pub/databases/spot/pgs/scores/PGS002332/ScoringFiles/PGS002332.txt.gz	PGS obtained from the Catalog should be cited appropriately, and used in accordance with any licensing restrictions set by the authors. See EBI Terms of Use (https://www.ebi.ac.uk/about/terms-of-use/) for additional details.
PGS002148	Average total household income before tax	household income	EFO_0009695	0.0556767	0.0234866	1.05726	1.00969	1.10706	0.00888014	portability-ldpred2_income	LDpred2 (bigsnpr)	LDpred2-auto using HapMap3 variants	GRCh37	932197	0	beta	PGP000263	34995502	10.1016/j.ajhg.2021.11.008	True		European:100	European:37.5|African:25|East Asian:12.5|Greater Middle Eastern:12.5|South Asian:12.5	https://ftp.ebi.ac.uk/pub/databases/spot/pgs/scores/PGS002148/ScoringFiles/PGS002148.txt.gz	PGS obtained from the Catalog should be cited appropriately, and used in accordance with any licensing restrictions set by the authors. See EBI Terms of Use (https://www.ebi.ac.uk/about/terms-of-use/) for additional details.
PGS002510	Mean Platelet Volume	mean platelet volume	EFO_0004584	-0.0555833	0.0234607	0.945933	0.903421	0.990446	0.00891297	blood_MEAN_PLATELET_VOL.P+T.0.01	Pruning and Thresholding (P+T)	p < 0.01	GRCh37	183887	0	beta	PGP000332	35393596	10.1038/s41588-022-01036-9	True	European:100		African:25|East Asian:25|European:25|South Asian:25	https://ftp.ebi.ac.uk/pub/databases/spot/pgs/scores/PGS002510/ScoringFiles/PGS002510.txt.gz	PGS obtained from the Catalog should be cited appropriately, and used in accordance with any licensing restrictions set by the authors. See EBI Terms of Use (https://www.ebi.ac.uk/about/terms-of-use/) for additional details.
PGS000758	Adult standing height	body height	EFO_0004339	0.058329	0.0247083	1.06006	1.00995	1.11266	0.00912025	LASSO_Height	LASSO performed on P+T candidate SNPs	R^2 < 0.2, p < 5e-2, optimal λ = 1.34e-3	hg19	33938	0	beta	PGP000163	33788949	10.1210/clinem/dgab215	True	European:100	European:100	European:100	https://ftp.ebi.ac.uk/pub/databases/spot/pgs/scores/PGS000758/ScoringFiles/PGS000758.txt.gz	Creative Commons Attribution-NonCommercial-NoDerivatives 4.0 International (CC BY-NC-ND 4.0)
PGS002159	Aspartate aminotransferase	aspartate aminotransferase measurement	EFO_0004736	-0.0551246	0.0234283	0.946367	0.903893	0.990837	0.00931371	portability-ldpred2_log_AST	LDpred2 (bigsnpr)	LDpred2-auto using HapMap3 variants	GRCh37	716914	0	beta	PGP000263	34995502	10.1016/j.ajhg.2021.11.008	True		European:100	European:37.5|African:25|East Asian:12.5|Greater Middle Eastern:12.5|South Asian:12.5	https://ftp.ebi.ac.uk/pub/databases/spot/pgs/scores/PGS002159/ScoringFiles/PGS002159.txt.gz	PGS obtained from the Catalog should be cited appropriately, and used in accordance with any licensing restrictions set by the authors. See EBI Terms of Use (https://www.ebi.ac.uk/about/terms-of-use/) for additional details.
PGS001566	Volume of grey matter in I-IV Cerebellum (R)	grey matter volume measurement|neuroimaging measurement	EFO_0005420|EFO_0004346	0.0549976	0.023398	1.05654	1.00918	1.10612	0.00937344	GBE_INI25894	snpnet		GRCh37	612	0	NR	PGP000244	35324888	10.1371/journal.pgen.1010105	True		European:100	European:40|African:20|East Asian:20|South Asian:20	https://ftp.ebi.ac.uk/pub/databases/spot/pgs/scores/PGS001566/ScoringFiles/PGS001566.txt.gz	PGS obtained from the Catalog should be cited appropriately, and used in accordance with any licensing restrictions set by the authors. See EBI Terms of Use (https://www.ebi.ac.uk/about/terms-of-use/) for additional details.
PGS001546	Volume of grey matter in Amygdala (L)	grey matter volume measurement|neuroimaging measurement	EFO_0005420|EFO_0004346	0.0550939	0.0235104	1.05664	1.00905	1.10647	0.0095549	GBE_INI25888	snpnet		GRCh37	115	0	NR	PGP000244	35324888	10.1371/journal.pgen.1010105	True		European:100	European:40|African:20|East Asian:20|South Asian:20	https://ftp.ebi.ac.uk/pub/databases/spot/pgs/scores/PGS001546/ScoringFiles/PGS001546.txt.gz	PGS obtained from the Catalog should be cited appropriately, and used in accordance with any licensing restrictions set by the authors. See EBI Terms of Use (https://www.ebi.ac.uk/about/terms-of-use/) for additional details.
PGS002219	Total protein	total blood protein measurement	EFO_0004536	0.0549943	0.0234859	1.05653	1.009	1.10631	0.00960078	portability-ldpred2_protein	LDpred2 (bigsnpr)	LDpred2-auto using HapMap3 variants	GRCh37	819013	0	beta	PGP000263	34995502	10.1016/j.ajhg.2021.11.008	True		European:100	European:37.5|African:25|East Asian:12.5|Greater Middle Eastern:12.5|South Asian:12.5	https://ftp.ebi.ac.uk/pub/databases/spot/pgs/scores/PGS002219/ScoringFiles/PGS002219.txt.gz	PGS obtained from the Catalog should be cited appropriately, and used in accordance with any licensing restrictions set by the authors. See EBI Terms of Use (https://www.ebi.ac.uk/about/terms-of-use/) for additional details.
PGS000132	Hemoglobin A1c	HbA1c measurement	EFO_0004541	0.0546887	0.0234038	1.05621	1.00886	1.10579	0.00972624	GS-G-EAS	GWAS	Study-wide multi-ancestry GWAS significant SNPs	NCBI36	19	0	beta	PGP000064	28898252	10.1371/journal.pmed.1002383	True	East Asian:100		East Asian:100	https://ftp.ebi.ac.uk/pub/databases/spot/pgs/scores/PGS000132/ScoringFiles/PGS000132.txt.gz	PGS obtained from the Catalog should be cited appropriately, and used in accordance with any licensing restrictions set by the authors. See EBI Terms of Use (https://www.ebi.ac.uk/about/terms-of-use/) for additional details.
PGS000655	Non-alcoholic fatty liver disease	non-alcoholic fatty liver disease	EFO_0003095	-0.0545424	0.0234098	0.946918	0.904452	0.991378	0.00990571	NAFLD-10	Genome-wide significant variants	SNPs with p<0.05 in this paper's cohort	GRCh37	10	0	beta	PGP000119	31311600	10.1186/s12916-019-1364-z	True	European:100		European:100	https://ftp.ebi.ac.uk/pub/databases/spot/pgs/scores/PGS000655/ScoringFiles/PGS000655.txt.gz	PGS obtained from the Catalog should be cited appropriately, and used in accordance with any licensing restrictions set by the authors. See EBI Terms of Use (https://www.ebi.ac.uk/about/terms-of-use/) for additional details.
PGS002441	Dermatologic diseases	skin disease	EFO_0000701	-0.0591261	0.0253968	0.942588	0.896817	0.990695	0.00995354	disease_DERMATOLOGY.P+T.0.001	Pruning and Thresholding (P+T)	p < 0.001	GRCh37	14624	0	beta	PGP000332	35393596	10.1038/s41588-022-01036-9	True	European:100		African:25|East Asian:25|European:25|South Asian:25	https://ftp.ebi.ac.uk/pub/databases/spot/pgs/scores/PGS002441/ScoringFiles/PGS002441.txt.gz	PGS obtained from the Catalog should be cited appropriately, and used in accordance with any licensing restrictions set by the authors. See EBI Terms of Use (https://www.ebi.ac.uk/about/terms-of-use/) for additional details.
PGS002246	Melanoma	melanoma	EFO_0000756	0.0552849	0.023767	1.05684	1.00874	1.10724	0.0100062	Melanoma_PRS50	Genome-wide significant variants		NR	50	0	log(OR) for the effect allele *NOTE* a EAF-normalised weight was used for the PRS (see "variant_description" and dosage_#_weight columns)	PGP000274	34921685	10.1111/bjd.20956	True	European:100		European:100	https://ftp.ebi.ac.uk/pub/databases/spot/pgs/scores/PGS002246/ScoringFiles/PGS002246.txt.gz	PGS obtained from the Catalog should be cited appropriately, and used in accordance with any licensing restrictions set by the authors. See EBI Terms of Use (https://www.ebi.ac.uk/about/terms-of-use/) for additional details.
PGS001941	Aspartate aminotransferase	aspartate aminotransferase measurement	EFO_0004736	-0.0546118	0.0235312	0.946853	0.904174	0.991545	0.0101483	portability-PLR_log_AST	Penalized regression (bigstatsr)	HapMap3 variants	GRCh37	33498	0	beta	PGP000263	34995502	10.1016/j.ajhg.2021.11.008	True		European:100	European:37.5|African:25|East Asian:12.5|Greater Middle Eastern:12.5|South Asian:12.5	https://ftp.ebi.ac.uk/pub/databases/spot/pgs/scores/PGS001941/ScoringFiles/PGS001941.txt.gz	PGS obtained from the Catalog should be cited appropriately, and used in accordance with any licensing restrictions set by the authors. See EBI Terms of Use (https://www.ebi.ac.uk/about/terms-of-use/) for additional details.
PGS000245	Proheparin-binding EGF-like growth factor (HB-EGF) serum levels	blood protein measurement	EFO_0007937	0.0622969	0.026917	1.06428	1.00959	1.12193	0.0103228	HB-EGF	LDpred	HapMap3 SNPs with MAF >0.05, HWE P>1e-05, imputation quality>0.95, fraction of causal markers 0.1.	GRCh37	552108	0	NR	PGP000089	33067605	10.1038/s42255-020-00287-2	True		European:100	European:100	https://ftp.ebi.ac.uk/pub/databases/spot/pgs/scores/PGS000245/ScoringFiles/PGS000245.txt.gz	PGS obtained from the Catalog should be cited appropriately, and used in accordance with any licensing restrictions set by the authors. See EBI Terms of Use (https://www.ebi.ac.uk/about/terms-of-use/) for additional details.
PGS002732	Chronic elevation of alanine aminotransferase	serum alanine aminotransferase measurement	EFO_0004735	-0.0543029	0.023469	0.947145	0.904564	0.991731	0.0103389	GRS_77	Genome-wide significant variants	r2 > 0.05, p<5E-08	NR	77	0	beta	PGP000341	35654975	10.1038/s41588-022-01078-z	True	European:75.1|African:17.1|Hispanic or Latin American:6.9|Additional Asian Ancestries:0.9		Multi-ancestry (including European):100	https://ftp.ebi.ac.uk/pub/databases/spot/pgs/scores/PGS002732/ScoringFiles/PGS002732.txt.gz	PGS obtained from the Catalog should be cited appropriately, and used in accordance with any licensing restrictions set by the authors. See EBI Terms of Use (https://www.ebi.ac.uk/about/terms-of-use/) for additional details.
PGS002549	Hair Color	hair colour measurement	EFO_0007822	0.0557371	0.0240977	1.05732	1.00854	1.10846	0.0103623	pigment_HAIR.P+T.1e-06	Pruning and Thresholding (P+T)	p < 1e-06	GRCh37	10216	0	beta	PGP000332	35393596	10.1038/s41588-022-01036-9	True	European:100		African:25|East Asian:25|European:25|South Asian:25	https://ftp.ebi.ac.uk/pub/databases/spot/pgs/scores/PGS002549/ScoringFiles/PGS002549.txt.gz	PGS obtained from the Catalog should be cited appropriately, and used in accordance with any licensing restrictions set by the authors. See EBI Terms of Use (https://www.ebi.ac.uk/about/terms-of-use/) for additional details.
PGS002521	Thyroid (self-reported conditions)	thyroid disease	EFO_1000627	-0.0591103	0.0258881	0.942603	0.895968	0.991665	0.0112064	disease_THYROID_ANY_SELF_REP.P+T.0.01	Pruning and Thresholding (P+T)	p < 0.01	GRCh37	95522	0	beta	PGP000332	35393596	10.1038/s41588-022-01036-9	True	European:100		African:25|East Asian:25|European:25|South Asian:25	https://ftp.ebi.ac.uk/pub/databases/spot/pgs/scores/PGS002521/ScoringFiles/PGS002521.txt.gz	PGS obtained from the Catalog should be cited appropriately, and used in accordance with any licensing restrictions set by the authors. See EBI Terms of Use (https://www.ebi.ac.uk/about/terms-of-use/) for additional details.
PGS000838	Fasting Glucose	fasting blood glucose measurement	EFO_0004465	0.0534154	0.0233957	1.05487	1.00759	1.10437	0.0112114	Fasting_Glucose	Genome-wide significant variants	r2=0.5, 250kb window	GRCh37	224	0	NR	PGP000211	34737425	10.1038/s41588-021-00948-2	True	European:100		European:100	https://ftp.ebi.ac.uk/pub/databases/spot/pgs/scores/PGS000838/ScoringFiles/PGS000838.txt.gz	PGS obtained from the Catalog should be cited appropriately, and used in accordance with any licensing restrictions set by the authors. See EBI Terms of Use (https://www.ebi.ac.uk/about/terms-of-use/) for additional details.
PGS001155	Impedance (left leg)	body composition measurement	EFO_0005106	0.0533896	0.0235299	1.05484	1.0073	1.10463	0.0116337	GBE_INI23108	snpnet		GRCh37	28999	0	NR	PGP000244	35324888	10.1371/journal.pgen.1010105	True		European:100	European:40|African:20|East Asian:20|South Asian:20	https://ftp.ebi.ac.uk/pub/databases/spot/pgs/scores/PGS001155/ScoringFiles/PGS001155.txt.gz	PGS obtained from the Catalog should be cited appropriately, and used in accordance with any licensing restrictions set by the authors. See EBI Terms of Use (https://www.ebi.ac.uk/about/terms-of-use/) for additional details.
PGS001919	Fluid intelligence score	intelligence	EFO_0004337	0.0532576	0.0235622	1.0547	1.0071	1.10455	0.0119014	portability-PLR_fluid_intelligence	Penalized regression (bigstatsr)	HapMap3 variants	GRCh37	26145	0	beta	PGP000263	34995502	10.1016/j.ajhg.2021.11.008	True		European:100	European:37.5|African:25|East Asian:12.5|Greater Middle Eastern:12.5|South Asian:12.5	https://ftp.ebi.ac.uk/pub/databases/spot/pgs/scores/PGS001919/ScoringFiles/PGS001919.txt.gz	PGS obtained from the Catalog should be cited appropriately, and used in accordance with any licensing restrictions set by the authors. See EBI Terms of Use (https://www.ebi.ac.uk/about/terms-of-use/) for additional details.
PGS000656	Non-alcoholic fatty liver disease activity score	non-alcoholic fatty liver disease severity measurement	EFO_0008421	-0.0530717	0.0235203	0.948312	0.905587	0.993052	0.012022	NAS-11	Genome-wide significant variants	SNPs with p<0.05 in this paper's cohort	GRCh37	11	0	beta	PGP000119	31311600	10.1186/s12916-019-1364-z	True	European:100		European:100	https://ftp.ebi.ac.uk/pub/databases/spot/pgs/scores/PGS000656/ScoringFiles/PGS000656.txt.gz	PGS obtained from the Catalog should be cited appropriately, and used in accordance with any licensing restrictions set by the authors. See EBI Terms of Use (https://www.ebi.ac.uk/about/terms-of-use/) for additional details.
PGS002744	Colorectal cancer	colorectal cancer	EFO_0005842	0.0530846	0.0235536	1.05452	1.00694	1.10434	0.0121051	PRS115_EUR_EAS	Genome-wide significant SNPs	r2<0.1, MAF>1%	hg19	115	0	log(OR)	PGP000354	35765848	10.1002/ijc.34194	True	European:61.9|East Asian:36.5|African:1.3|Additional Diverse Ancestries:0.2	East Asian:100	East Asian:100	https://ftp.ebi.ac.uk/pub/databases/spot/pgs/scores/PGS002744/ScoringFiles/PGS002744.txt.gz	PGS obtained from the Catalog should be cited appropriately, and used in accordance with any licensing restrictions set by the authors. See EBI Terms of Use (https://www.ebi.ac.uk/about/terms-of-use/) for additional details.
PGS001985	logMAR in round (left/right)	visual acuity measurement	EFO_0008385	0.0526373	0.023531	1.05405	1.00654	1.1038	0.0126452	portability-PLR_logMAR	Penalized regression (bigstatsr)	HapMap3 variants	GRCh37	223	0	beta	PGP000263	34995502	10.1016/j.ajhg.2021.11.008	True		European:100	European:37.5|African:25|East Asian:12.5|Greater Middle Eastern:12.5|South Asian:12.5	https://ftp.ebi.ac.uk/pub/databases/spot/pgs/scores/PGS001985/ScoringFiles/PGS001985.txt.gz	PGS obtained from the Catalog should be cited appropriately, and used in accordance with any licensing restrictions set by the authors. See EBI Terms of Use (https://www.ebi.ac.uk/about/terms-of-use/) for additional details.
PGS000673	Aspartate aminotransferase [U/L]	aspartate aminotransferase measurement	EFO_0004736	-0.0529591	0.0237222	0.948419	0.905331	0.993557	0.0127918	snpnet.Aspartate_aminotransferase	snpnet	1,080,968 variants as input (directly genotyped variants, imputed HLA allelotypes, and CNVs)	hg19	12829	0	beta	PGP000128	33462484	10.1038/s41588-020-00757-z	True		European:100	European:40|African:20|East Asian:20|South Asian:20	https://ftp.ebi.ac.uk/pub/databases/spot/pgs/scores/PGS000673/ScoringFiles/PGS000673.txt.gz	Creative Commons Attribution 4.0 International (CC BY 4.0)
PGS001594	Volume of grey matter in Putamen (R)	grey matter volume measurement|neuroimaging measurement	EFO_0005420|EFO_0004346	0.052344	0.0235099	1.05374	1.00628	1.10343	0.0129914	GBE_INI25883	snpnet		GRCh37	562	0	NR	PGP000244	35324888	10.1371/journal.pgen.1010105	True		European:100	European:40|African:20|East Asian:20|South Asian:20	https://ftp.ebi.ac.uk/pub/databases/spot/pgs/scores/PGS001594/ScoringFiles/PGS001594.txt.gz	PGS obtained from the Catalog should be cited appropriately, and used in accordance with any licensing restrictions set by the authors. See EBI Terms of Use (https://www.ebi.ac.uk/about/terms-of-use/) for additional details.
PGS002098	Recent poor appetite or overeating	eating disorder	EFO_0005203	-0.0528803	0.0237536	0.948494	0.905347	0.993697	0.0130003	portability-ldpred2_abnormal_appetite	LDpred2 (bigsnpr)	LDpred2-auto using HapMap3 variants	GRCh37	764146	0	beta	PGP000263	34995502	10.1016/j.ajhg.2021.11.008	True		European:100	European:37.5|African:25|East Asian:12.5|Greater Middle Eastern:12.5|South Asian:12.5	https://ftp.ebi.ac.uk/pub/databases/spot/pgs/scores/PGS002098/ScoringFiles/PGS002098.txt.gz	PGS obtained from the Catalog should be cited appropriately, and used in accordance with any licensing restrictions set by the authors. See EBI Terms of Use (https://www.ebi.ac.uk/about/terms-of-use/) for additional details.
PGS002459	Lymphocyte Count	lymphocyte count	EFO_0004587	-0.0532406	0.0239734	0.948152	0.904631	0.993767	0.0131816	blood_LYMPHOCYTE_COUNT.P+T.0.001	Pruning and Thresholding (P+T)	p < 0.001	GRCh37	36117	0	beta	PGP000332	35393596	10.1038/s41588-022-01036-9	True	European:100		African:25|East Asian:25|European:25|South Asian:25	https://ftp.ebi.ac.uk/pub/databases/spot/pgs/scores/PGS002459/ScoringFiles/PGS002459.txt.gz	PGS obtained from the Catalog should be cited appropriately, and used in accordance with any licensing restrictions set by the authors. See EBI Terms of Use (https://www.ebi.ac.uk/about/terms-of-use/) for additional details.
PGS001459	Mean ICVF in cingulum hippocampus on FA skeleton (L)	brain volume measurement|neuroimaging measurement	EFO_0006930|EFO_0004346	-0.0524643	0.0236621	0.948888	0.905886	0.993932	0.0133036	GBE_INI25381	snpnet		GRCh37	1153	0	NR	PGP000244	35324888	10.1371/journal.pgen.1010105	True		European:100	European:40|African:20|East Asian:20|South Asian:20	https://ftp.ebi.ac.uk/pub/databases/spot/pgs/scores/PGS001459/ScoringFiles/PGS001459.txt.gz	PGS obtained from the Catalog should be cited appropriately, and used in accordance with any licensing restrictions set by the authors. See EBI Terms of Use (https://www.ebi.ac.uk/about/terms-of-use/) for additional details.
PGS002416	Psoriasis	psoriasis	EFO_0000676	-0.0556911	0.0251314	0.945831	0.900371	0.993587	0.0133458	disease_PSORIASIS.P+T.0.0001	Pruning and Thresholding (P+T)	p < 0.0001	GRCh37	6879	0	beta	PGP000332	35393596	10.1038/s41588-022-01036-9	True	European:100		African:25|East Asian:25|European:25|South Asian:25	https://ftp.ebi.ac.uk/pub/databases/spot/pgs/scores/PGS002416/ScoringFiles/PGS002416.txt.gz	PGS obtained from the Catalog should be cited appropriately, and used in accordance with any licensing restrictions set by the authors. See EBI Terms of Use (https://www.ebi.ac.uk/about/terms-of-use/) for additional details.
PGS000912	Diastolic blood pressure	diastolic blood pressure	EFO_0006336	-0.0556036	0.0252144	0.945914	0.900303	0.993836	0.013719	ukb_dbp_prs	PRS-CS		GRCh38	1098015	0	NR	PGP000240	33611940	10.1161/hypertensionaha.120.16471	True	European:100		European:100	https://ftp.ebi.ac.uk/pub/databases/spot/pgs/scores/PGS000912/ScoringFiles/PGS000912.txt.gz	PGS obtained from the Catalog should be cited appropriately, and used in accordance with any licensing restrictions set by the authors. See EBI Terms of Use (https://www.ebi.ac.uk/about/terms-of-use/) for additional details.
PGS001678	WA ICVF in tract parahippocampal part of cingulum (L)	brain volume measurement|neuroimaging measurement	EFO_0006930|EFO_0004346	-0.0521671	0.0236656	0.94917	0.906149	0.994234	0.0137501	GBE_INI25656	snpnet		GRCh37	449	0	NR	PGP000244	35324888	10.1371/journal.pgen.1010105	True		European:100	European:40|African:20|East Asian:20|South Asian:20	https://ftp.ebi.ac.uk/pub/databases/spot/pgs/scores/PGS001678/ScoringFiles/PGS001678.txt.gz	PGS obtained from the Catalog should be cited appropriately, and used in accordance with any licensing restrictions set by the authors. See EBI Terms of Use (https://www.ebi.ac.uk/about/terms-of-use/) for additional details.
PGS001161	Whole body impedance	body composition measurement	EFO_0005106	0.0519617	0.023715	1.05334	1.0055	1.10345	0.0142226	GBE_INI23106	snpnet		GRCh37	32218	0	NR	PGP000244	35324888	10.1371/journal.pgen.1010105	True		European:100	European:40|African:20|East Asian:20|South Asian:20	https://ftp.ebi.ac.uk/pub/databases/spot/pgs/scores/PGS001161/ScoringFiles/PGS001161.txt.gz	PGS obtained from the Catalog should be cited appropriately, and used in accordance with any licensing restrictions set by the authors. See EBI Terms of Use (https://www.ebi.ac.uk/about/terms-of-use/) for additional details.
PGS000267	Matrix metalloproteinase-3 (MMP-3) serum levels	blood protein measurement	EFO_0007937	0.0524369	0.0239761	1.05384	1.00546	1.10454	0.0143696	MMP-3	LDpred	HapMap3 SNPs with MAF >0.05, HWE P>1e-05, imputation quality>0.95, fraction of causal markers 0.3.	GRCh37	552328	0	NR	PGP000089	33067605	10.1038/s42255-020-00287-2	True		European:100	European:100	https://ftp.ebi.ac.uk/pub/databases/spot/pgs/scores/PGS000267/ScoringFiles/PGS000267.txt.gz	PGS obtained from the Catalog should be cited appropriately, and used in accordance with any licensing restrictions set by the authors. See EBI Terms of Use (https://www.ebi.ac.uk/about/terms-of-use/) for additional details.
PGS000561	Malignant neoplasm of ovary	ovarian neoplasm	EFO_0003893	-0.0521285	0.0238691	0.949207	0.905822	0.994669	0.0144836	PRSWEB_PHECODE184.11_Phelan-SIOC_PRS-CS_MGI_20200608	PRS-CS	Parameters = auto; LD reference (eur)	GRCh37	1114056	0	NR	PGP000118	32991828	10.1016/j.ajhg.2020.08.025	True	European:100	European:100	European:100	https://ftp.ebi.ac.uk/pub/databases/spot/pgs/scores/PGS000561/ScoringFiles/PGS000561.txt.gz	PGS obtained from the Catalog should be cited appropriately, and used in accordance with any licensing restrictions set by the authors. See EBI Terms of Use (https://www.ebi.ac.uk/about/terms-of-use/) for additional details.
PGS002170	Glucose	glucose measurement	EFO_0004468	0.0516627	0.0236701	1.05302	1.00528	1.10302	0.0145322	portability-ldpred2_log_glucose	LDpred2 (bigsnpr)	LDpred2-auto using HapMap3 variants	GRCh37	602241	0	beta	PGP000263	34995502	10.1016/j.ajhg.2021.11.008	True		European:100	European:37.5|African:25|East Asian:12.5|Greater Middle Eastern:12.5|South Asian:12.5	https://ftp.ebi.ac.uk/pub/databases/spot/pgs/scores/PGS002170/ScoringFiles/PGS002170.txt.gz	PGS obtained from the Catalog should be cited appropriately, and used in accordance with any licensing restrictions set by the authors. See EBI Terms of Use (https://www.ebi.ac.uk/about/terms-of-use/) for additional details.
PGS001833	Retinal detachments and defects	retinal detachment	EFO_0005773	0.0514507	0.0236678	1.0528	1.00507	1.10279	0.0148573	portability-PLR_361	Penalized regression (bigstatsr)	HapMap3 variants	GRCh37	3737	0	beta	PGP000263	34995502	10.1016/j.ajhg.2021.11.008	True		European:100	European:37.5|African:25|East Asian:12.5|Greater Middle Eastern:12.5|South Asian:12.5	https://ftp.ebi.ac.uk/pub/databases/spot/pgs/scores/PGS001833/ScoringFiles/PGS001833.txt.gz	PGS obtained from the Catalog should be cited appropriately, and used in accordance with any licensing restrictions set by the authors. See EBI Terms of Use (https://www.ebi.ac.uk/about/terms-of-use/) for additional details.
PGS002524	Type 2 diabetes	type 2 diabetes mellitus	MONDO_0005148	-0.0569861	0.0262234	0.944607	0.897283	0.994427	0.0148862	disease_T2D.P+T.0.01	Pruning and Thresholding (P+T)	p < 0.01	GRCh37	95287	0	beta	PGP000332	35393596	10.1038/s41588-022-01036-9	True	European:100		African:25|East Asian:25|European:25|South Asian:25	https://ftp.ebi.ac.uk/pub/databases/spot/pgs/scores/PGS002524/ScoringFiles/PGS002524.txt.gz	PGS obtained from the Catalog should be cited appropriately, and used in accordance with any licensing restrictions set by the authors. See EBI Terms of Use (https://www.ebi.ac.uk/about/terms-of-use/) for additional details.
PGS002001	Total protein	total blood protein measurement	EFO_0004536	0.0517772	0.0238505	1.05314	1.00504	1.10354	0.0149692	portability-PLR_protein	Penalized regression (bigstatsr)	HapMap3 variants	GRCh37	69557	0	beta	PGP000263	34995502	10.1016/j.ajhg.2021.11.008	True		European:100	European:37.5|African:25|East Asian:12.5|Greater Middle Eastern:12.5|South Asian:12.5	https://ftp.ebi.ac.uk/pub/databases/spot/pgs/scores/PGS002001/ScoringFiles/PGS002001.txt.gz	PGS obtained from the Catalog should be cited appropriately, and used in accordance with any licensing restrictions set by the authors. See EBI Terms of Use (https://www.ebi.ac.uk/about/terms-of-use/) for additional details.
PGS001773	Moderate-to-severe atopic dermatitis	atopic eczema	EFO_0000274	-0.0514784	0.0237348	0.949824	0.90665	0.995054	0.0150451	PRS_atopicDermatitis	Top 25 variants associated with moderate-to-severe atopic dermatitis within the Canadian cohorts GWAS	MAF > 0.05	GRCh37	25	0	beta	PGP000253	32439431	10.1016/j.jaci.2020.04.057	True	Multi-ancestry (including European):100		Multi-ancestry (including European):100	https://ftp.ebi.ac.uk/pub/databases/spot/pgs/scores/PGS001773/ScoringFiles/PGS001773.txt.gz	PGS obtained from the Catalog should be cited appropriately, and used in accordance with any licensing restrictions set by the authors. See EBI Terms of Use (https://www.ebi.ac.uk/about/terms-of-use/) for additional details.
PGS002490	Dermatologic diseases	skin disease	EFO_0000701	-0.0564038	0.026141	0.945157	0.897951	0.994846	0.0154766	disease_DERMATOLOGY.P+T.0.01	Pruning and Thresholding (P+T)	p < 0.01	GRCh37	88324	0	beta	PGP000332	35393596	10.1038/s41588-022-01036-9	True	European:100		African:25|East Asian:25|European:25|South Asian:25	https://ftp.ebi.ac.uk/pub/databases/spot/pgs/scores/PGS002490/ScoringFiles/PGS002490.txt.gz	PGS obtained from the Catalog should be cited appropriately, and used in accordance with any licensing restrictions set by the authors. See EBI Terms of Use (https://www.ebi.ac.uk/about/terms-of-use/) for additional details.
PGS000260	Lectin-like oxidized LDL receptor 1 (LOX-1) serum levels	blood protein measurement	EFO_0007937	-0.0526475	0.0244781	0.948714	0.904272	0.99534	0.0157461	LOX-1	LDpred	HapMap3 SNPs with MAF >0.05, HWE P>1e-05, imputation quality>0.95, fraction of causal markers 0.1.	GRCh37	552045	0	NR	PGP000089	33067605	10.1038/s42255-020-00287-2	True		European:100	European:100	https://ftp.ebi.ac.uk/pub/databases/spot/pgs/scores/PGS000260/ScoringFiles/PGS000260.txt.gz	PGS obtained from the Catalog should be cited appropriately, and used in accordance with any licensing restrictions set by the authors. See EBI Terms of Use (https://www.ebi.ac.uk/about/terms-of-use/) for additional details.
PGS002598	Hair Color	hair colour measurement	EFO_0007822	0.0523285	0.0243474	1.05372	1.00462	1.10523	0.0158077	pigment_HAIR.P+T.5e-08	Pruning and Thresholding (P+T)	p < 5e-08	GRCh37	8312	0	beta	PGP000332	35393596	10.1038/s41588-022-01036-9	True	European:100		African:25|East Asian:25|European:25|South Asian:25	https://ftp.ebi.ac.uk/pub/databases/spot/pgs/scores/PGS002598/ScoringFiles/PGS002598.txt.gz	PGS obtained from the Catalog should be cited appropriately, and used in accordance with any licensing restrictions set by the authors. See EBI Terms of Use (https://www.ebi.ac.uk/about/terms-of-use/) for additional details.
PGS000744	Melanoma	melanoma	EFO_0000756	0.0519275	0.0242282	1.0533	1.00445	1.10452	0.0160458	PRS_melanoma_pigment.pathway	Genome-wide significant variants	SNPs with previously confirmed melanoma risk in genes involved in the pigmentation pathway	NR	31	0	log(OR)	PGP000151	29890168	10.1016/j.jid.2018.05.023	True	European:100		European:100	https://ftp.ebi.ac.uk/pub/databases/spot/pgs/scores/PGS000744/ScoringFiles/PGS000744.txt.gz	PGS obtained from the Catalog should be cited appropriately, and used in accordance with any licensing restrictions set by the authors. See EBI Terms of Use (https://www.ebi.ac.uk/about/terms-of-use/) for additional details.
PGS001947	Cystatin C	cystatin C measurement	EFO_0004617	-0.0509202	0.0237746	0.950355	0.907086	0.995687	0.0161051	portability-PLR_log_cystatinC	Penalized regression (bigstatsr)	HapMap3 variants	GRCh37	84459	0	beta	PGP000263	34995502	10.1016/j.ajhg.2021.11.008	True		European:100	European:37.5|African:25|East Asian:12.5|Greater Middle Eastern:12.5|South Asian:12.5	https://ftp.ebi.ac.uk/pub/databases/spot/pgs/scores/PGS001947/ScoringFiles/PGS001947.txt.gz	PGS obtained from the Catalog should be cited appropriately, and used in accordance with any licensing restrictions set by the authors. See EBI Terms of Use (https://www.ebi.ac.uk/about/terms-of-use/) for additional details.
PGS001293	Other diseases of liver (time-to-event)	liver disease	EFO_0001421	-0.0508159	0.0237706	0.950454	0.907187	0.995783	0.016268	GBE_HC1123	snpnet		GRCh37	92	0	NR	PGP000244	35324888	10.1371/journal.pgen.1010105	True		European:100	European:40|African:20|East Asian:20|South Asian:20	https://ftp.ebi.ac.uk/pub/databases/spot/pgs/scores/PGS001293/ScoringFiles/PGS001293.txt.gz	PGS obtained from the Catalog should be cited appropriately, and used in accordance with any licensing restrictions set by the authors. See EBI Terms of Use (https://www.ebi.ac.uk/about/terms-of-use/) for additional details.
PGS002491	Diabetes (any type)	diabetes mellitus	EFO_0000400	-0.0562304	0.0263876	0.945321	0.897672	0.995499	0.0165471	disease_DIABETES_ANY_DIAGNOSED.P+T.0.01	Pruning and Thresholding (P+T)	p < 0.01	GRCh37	95066	0	beta	PGP000332	35393596	10.1038/s41588-022-01036-9	True	European:100		African:25|East Asian:25|European:25|South Asian:25	https://ftp.ebi.ac.uk/pub/databases/spot/pgs/scores/PGS002491/ScoringFiles/PGS002491.txt.gz	PGS obtained from the Catalog should be cited appropriately, and used in accordance with any licensing restrictions set by the authors. See EBI Terms of Use (https://www.ebi.ac.uk/about/terms-of-use/) for additional details.
PGS002146	Standing height	body height	EFO_0004339	0.0509159	0.0239348	1.05223	1.00401	1.10277	0.0166987	portability-ldpred2_height	LDpred2 (bigsnpr)	LDpred2-auto using HapMap3 variants	GRCh37	922538	0	beta	PGP000263	34995502	10.1016/j.ajhg.2021.11.008	True		European:100	European:37.5|African:25|East Asian:12.5|Greater Middle Eastern:12.5|South Asian:12.5	https://ftp.ebi.ac.uk/pub/databases/spot/pgs/scores/PGS002146/ScoringFiles/PGS002146.txt.gz	PGS obtained from the Catalog should be cited appropriately, and used in accordance with any licensing restrictions set by the authors. See EBI Terms of Use (https://www.ebi.ac.uk/about/terms-of-use/) for additional details.
PGS001387	Degree bothered by urinary frequency/bladder irritability in the last 3 months	health-related quality of life measurement	EFO_0011014	-0.0515169	0.0242206	0.949788	0.905752	0.995964	0.0167107	GBE_INI21058	snpnet		GRCh37	333	0	NR	PGP000244	35324888	10.1371/journal.pgen.1010105	True		European:100	European:40|African:20|East Asian:20|South Asian:20	https://ftp.ebi.ac.uk/pub/databases/spot/pgs/scores/PGS001387/ScoringFiles/PGS001387.txt.gz	PGS obtained from the Catalog should be cited appropriately, and used in accordance with any licensing restrictions set by the authors. See EBI Terms of Use (https://www.ebi.ac.uk/about/terms-of-use/) for additional details.
PGS001627	Volume of grey matter in VIIIb Cerebellum (L)	grey matter volume measurement|neuroimaging measurement	EFO_0005420|EFO_0004346	0.0507139	0.0239122	1.05202	1.00385	1.1025	0.0169679	GBE_INI25912	snpnet		GRCh37	819	0	NR	PGP000244	35324888	10.1371/journal.pgen.1010105	True		European:100	European:40|African:20|East Asian:20|South Asian:20	https://ftp.ebi.ac.uk/pub/databases/spot/pgs/scores/PGS001627/ScoringFiles/PGS001627.txt.gz	PGS obtained from the Catalog should be cited appropriately, and used in accordance with any licensing restrictions set by the authors. See EBI Terms of Use (https://www.ebi.ac.uk/about/terms-of-use/) for additional details.
PGS001229	Standing height	body height	EFO_0004339	0.050823	0.0241019	1.05214	1.00359	1.10303	0.0174865	GBE_INI50	snpnet		GRCh37	51209	0	NR	PGP000244	35324888	10.1371/journal.pgen.1010105	True		European:100	European:40|African:20|East Asian:20|South Asian:20	https://ftp.ebi.ac.uk/pub/databases/spot/pgs/scores/PGS001229/ScoringFiles/PGS001229.txt.gz	PGS obtained from the Catalog should be cited appropriately, and used in accordance with any licensing restrictions set by the authors. See EBI Terms of Use (https://www.ebi.ac.uk/about/terms-of-use/) for additional details.
PGS001144	Arm fat mass (L)	fat body mass	EFO_0005409	-0.0504777	0.0239785	0.950775	0.907125	0.996526	0.0176405	GBE_INI23124	snpnet		GRCh37	23676	0	NR	PGP000244	35324888	10.1371/journal.pgen.1010105	True		European:100	European:40|African:20|East Asian:20|South Asian:20	https://ftp.ebi.ac.uk/pub/databases/spot/pgs/scores/PGS001144/ScoringFiles/PGS001144.txt.gz	PGS obtained from the Catalog should be cited appropriately, and used in accordance with any licensing restrictions set by the authors. See EBI Terms of Use (https://www.ebi.ac.uk/about/terms-of-use/) for additional details.
PGS000726	Cirrhosis	cirrhosis of liver	EFO_0001422	-0.0500985	0.0238777	0.951136	0.907648	0.996707	0.0179469	PGS12_CIR	Genome-wide significant variants	P < 5e-8, replication p < 0.05	GRCh37	12	0	log(OR)	PGP000136	33310085	10.1053/j.gastro.2020.12.011	True	Multi-ancestry (including European):100	Multi-ancestry (including European):100	European:50|Not Reported:33.3|African:16.7	https://ftp.ebi.ac.uk/pub/databases/spot/pgs/scores/PGS000726/ScoringFiles/PGS000726.txt.gz	PGS obtained from the Catalog should be cited appropriately, and used in accordance with any licensing restrictions set by the authors. See EBI Terms of Use (https://www.ebi.ac.uk/about/terms-of-use/) for additional details.
PGS001805	Cancer of prostate	prostate carcinoma	EFO_0001663	0.0502532	0.0239815	1.05154	1.00325	1.10214	0.0180634	portability-PLR_185	Penalized regression (bigstatsr)	HapMap3 variants	GRCh37	2579	0	beta	PGP000263	34995502	10.1016/j.ajhg.2021.11.008	True		European:100	European:37.5|African:25|East Asian:12.5|Greater Middle Eastern:12.5|South Asian:12.5	https://ftp.ebi.ac.uk/pub/databases/spot/pgs/scores/PGS001805/ScoringFiles/PGS001805.txt.gz	PGS obtained from the Catalog should be cited appropriately, and used in accordance with any licensing restrictions set by the authors. See EBI Terms of Use (https://www.ebi.ac.uk/about/terms-of-use/) for additional details.
PGS000964	Slipped disc	Epiphyses, Slipped	EFO_1001317	0.0501337	0.0239428	1.05141	1.00321	1.10193	0.0181345	GBE_HC176	snpnet		GRCh37	47	0	NR	PGP000244	35324888	10.1371/journal.pgen.1010105	True		European:100	European:40|African:20|East Asian:20|South Asian:20	https://ftp.ebi.ac.uk/pub/databases/spot/pgs/scores/PGS000964/ScoringFiles/PGS000964.txt.gz	PGS obtained from the Catalog should be cited appropriately, and used in accordance with any licensing restrictions set by the authors. See EBI Terms of Use (https://www.ebi.ac.uk/about/terms-of-use/) for additional details.
PGS000030	Prostate cancer	prostate carcinoma	EFO_0001663	0.0500846	0.0240139	1.05136	1.00302	1.10203	0.0185052	PrCa	Genome-wide significant variants		NR	147	0	NR	PGP000019	29892016	10.1038/s41588-018-0142-8	True	European:100		European:87.5|Not Reported:12.5	https://ftp.ebi.ac.uk/pub/databases/spot/pgs/scores/PGS000030/ScoringFiles/PGS000030.txt.gz	PGS obtained from the Catalog should be cited appropriately, and used in accordance with any licensing restrictions set by the authors. See EBI Terms of Use (https://www.ebi.ac.uk/about/terms-of-use/) for additional details.
PGS002723	White Blood Count	leukocyte count	EFO_0004308	-0.0497887	0.0238761	0.95143	0.907932	0.997013	0.0185212	blood_WHITE_COUNT.SBayesR	SBayesR		GRCh37	983751	0	beta	PGP000332	35393596	10.1038/s41588-022-01036-9	True	European:100		African:25|East Asian:25|European:25|South Asian:25	https://ftp.ebi.ac.uk/pub/databases/spot/pgs/scores/PGS002723/ScoringFiles/PGS002723.txt.gz	PGS obtained from the Catalog should be cited appropriately, and used in accordance with any licensing restrictions set by the authors. See EBI Terms of Use (https://www.ebi.ac.uk/about/terms-of-use/) for additional details.
PGS000718	Beta-blocker survival benefit	response to beta blocker	EFO_0007766	-0.049647	0.023839	0.951565	0.908127	0.997082	0.0186443	PRPBB_44	Cox proportional hazard model + LD-clumping	Model: Death~Meta-Analysis Global Group in Chronic Heart Failure score+beta blocker propensity+beta blocker exposure+SNP+SNPxbeta blocker exposure	GRCh37	44	0	beta	PGP000134	33012170	10.1161/circheartfailure.119.007012	True	European:100		European:100	https://ftp.ebi.ac.uk/pub/databases/spot/pgs/scores/PGS000718/ScoringFiles/PGS000718.txt.gz	PGS obtained from the Catalog should be cited appropriately, and used in accordance with any licensing restrictions set by the authors. See EBI Terms of Use (https://www.ebi.ac.uk/about/terms-of-use/) for additional details.
PGS001460	Mean ICVF in cingulum hippocampus on FA skeleton (R)	brain volume measurement|neuroimaging measurement	EFO_0006930|EFO_0004346	-0.0497212	0.0239302	0.951495	0.907897	0.997186	0.0188657	GBE_INI25380	snpnet		GRCh37	2400	0	NR	PGP000244	35324888	10.1371/journal.pgen.1010105	True		European:100	European:40|African:20|East Asian:20|South Asian:20	https://ftp.ebi.ac.uk/pub/databases/spot/pgs/scores/PGS001460/ScoringFiles/PGS001460.txt.gz	PGS obtained from the Catalog should be cited appropriately, and used in accordance with any licensing restrictions set by the authors. See EBI Terms of Use (https://www.ebi.ac.uk/about/terms-of-use/) for additional details.
PGS001133	Diastolic BP (AR)	diastolic blood pressure	EFO_0006336	-0.049827	0.0240212	0.951394	0.907639	0.997258	0.019026	GBE_INI4079	snpnet		GRCh37	14103	0	NR	PGP000244	35324888	10.1371/journal.pgen.1010105	True		European:100	European:40|African:20|East Asian:20|South Asian:20	https://ftp.ebi.ac.uk/pub/databases/spot/pgs/scores/PGS001133/ScoringFiles/PGS001133.txt.gz	PGS obtained from the Catalog should be cited appropriately, and used in accordance with any licensing restrictions set by the authors. See EBI Terms of Use (https://www.ebi.ac.uk/about/terms-of-use/) for additional details.
PGS000336	Chronotype	chronotype measurement	EFO_0008328	0.0496129	0.0239346	1.05086	1.0027	1.10134	0.0190932	GRS313_Chron	Genome-wide significant variants		GRCh37	313	0	ln(OR)	PGP000103	32579418	10.1177/0748730420935328	True	European:100		European:100	https://ftp.ebi.ac.uk/pub/databases/spot/pgs/scores/PGS000336/ScoringFiles/PGS000336.txt.gz	PGS obtained from the Catalog should be cited appropriately, and used in accordance with any licensing restrictions set by the authors. See EBI Terms of Use (https://www.ebi.ac.uk/about/terms-of-use/) for additional details.
PGS001897	Skin colour	skin pigmentation	EFO_0003784	-0.0514982	0.0249353	0.949805	0.904501	0.997378	0.0194485	portability-PLR_darker_skin0	Penalized regression (bigstatsr)	HapMap3 variants	GRCh37	15817	0	beta	PGP000263	34995502	10.1016/j.ajhg.2021.11.008	True		European:100	European:37.5|African:25|East Asian:12.5|Greater Middle Eastern:12.5|South Asian:12.5	https://ftp.ebi.ac.uk/pub/databases/spot/pgs/scores/PGS001897/ScoringFiles/PGS001897.txt.gz	PGS obtained from the Catalog should be cited appropriately, and used in accordance with any licensing restrictions set by the authors. See EBI Terms of Use (https://www.ebi.ac.uk/about/terms-of-use/) for additional details.
PGS000999	Comparative body size at age 10	comparative body size at age 10, self-reported	EFO_0009819	-0.0493723	0.023914	0.951827	0.908243	0.997502	0.0194815	GBE_QT_FC1001687	snpnet		GRCh37	13034	0	NR	PGP000244	35324888	10.1371/journal.pgen.1010105	True		European:100	European:40|African:20|East Asian:20|South Asian:20	https://ftp.ebi.ac.uk/pub/databases/spot/pgs/scores/PGS000999/ScoringFiles/PGS000999.txt.gz	PGS obtained from the Catalog should be cited appropriately, and used in accordance with any licensing restrictions set by the authors. See EBI Terms of Use (https://www.ebi.ac.uk/about/terms-of-use/) for additional details.
PGS000027	Body Mass Index	body mass index	EFO_0004340	-0.049859	0.0241703	0.951364	0.907345	0.997518	0.0195649	GPS_BMI	LDpred	ρ = 0.03; LD reference panel = 503 European samples from 1000 Genomes phase 3	hg19	2100302	0	NR	PGP000017	31002795	10.1016/j.cell.2019.03.028	True	European:99.1|Hispanic or Latin American:0.5|African:0.4	European:100	European:78.6|African:14.3|Greater Middle Eastern:7.1	https://ftp.ebi.ac.uk/pub/databases/spot/pgs/scores/PGS000027/ScoringFiles/PGS000027.txt.gz	Freely available to the academic community for research use. Parties interested in using the scores for commercial purposes should contact the Broad Office of Strategic Alliances and Partnering (partnering@broadinstitute.org).
PGS001711	WA L1 in tract superior thalamic radiation (L)	brain volume measurement|neuroimaging measurement	EFO_0006930|EFO_0004346	0.0502891	0.0243835	1.05158	1.0025	1.10305	0.0195837	GBE_INI25592	snpnet		GRCh37	457	0	NR	PGP000244	35324888	10.1371/journal.pgen.1010105	True		European:100	European:40|African:20|East Asian:20|South Asian:20	https://ftp.ebi.ac.uk/pub/databases/spot/pgs/scores/PGS001711/ScoringFiles/PGS001711.txt.gz	PGS obtained from the Catalog should be cited appropriately, and used in accordance with any licensing restrictions set by the authors. See EBI Terms of Use (https://www.ebi.ac.uk/about/terms-of-use/) for additional details.
PGS002494	Endocrine and diabetes diseases	endocrine system disease|diabetes mellitus	EFO_0001379|EFO_0000400	-0.0546639	0.0265295	0.946803	0.89883	0.997337	0.0196756	disease_ENDOCRINE_DIABETES.P+T.0.01	Pruning and Thresholding (P+T)	p < 0.01	GRCh37	93293	0	beta	PGP000332	35393596	10.1038/s41588-022-01036-9	True	European:100		African:25|East Asian:25|European:25|South Asian:25	https://ftp.ebi.ac.uk/pub/databases/spot/pgs/scores/PGS002494/ScoringFiles/PGS002494.txt.gz	PGS obtained from the Catalog should be cited appropriately, and used in accordance with any licensing restrictions set by the authors. See EBI Terms of Use (https://www.ebi.ac.uk/about/terms-of-use/) for additional details.
PGS001332	Chronic obstructive pulmonary disease	chronic obstructive pulmonary disease	EFO_0000341	-0.0493617	0.0240396	0.951837	0.908029	0.997758	0.0200195	GBE_HC442	snpnet		GRCh37	482	0	NR	PGP000244	35324888	10.1371/journal.pgen.1010105	True		European:100	European:40|African:20|East Asian:20|South Asian:20	https://ftp.ebi.ac.uk/pub/databases/spot/pgs/scores/PGS001332/ScoringFiles/PGS001332.txt.gz	PGS obtained from the Catalog should be cited appropriately, and used in accordance with any licensing restrictions set by the authors. See EBI Terms of Use (https://www.ebi.ac.uk/about/terms-of-use/) for additional details.
PGS002645	Glucose	glucose measurement	EFO_0004468	0.0491366	0.0240096	1.05036	1.00208	1.10097	0.0203517	biochemistry_Glucose.PolyFun-pred	PolyFun-pred		GRCh37	412574	0	beta	PGP000332	35393596	10.1038/s41588-022-01036-9	True	European:100		African:25|East Asian:25|European:25|South Asian:25	https://ftp.ebi.ac.uk/pub/databases/spot/pgs/scores/PGS002645/ScoringFiles/PGS002645.txt.gz	PGS obtained from the Catalog should be cited appropriately, and used in accordance with any licensing restrictions set by the authors. See EBI Terms of Use (https://www.ebi.ac.uk/about/terms-of-use/) for additional details.
PGS000863	Cardiovascular disease	cardiovascular disease	EFO_0000319	-0.0490388	0.0239644	0.952144	0.908456	0.997934	0.0203626	Cardiovascular	Genome-wide significant variants	r2=0.1, 250kb window	GRCh37	330	0	NR	PGP000211	34737425	10.1038/s41588-021-00948-2	True	Not Reported:100		European:100	https://ftp.ebi.ac.uk/pub/databases/spot/pgs/scores/PGS000863/ScoringFiles/PGS000863.txt.gz	PGS obtained from the Catalog should be cited appropriately, and used in accordance with any licensing restrictions set by the authors. See EBI Terms of Use (https://www.ebi.ac.uk/about/terms-of-use/) for additional details.
PGS001364	6mm cylindrical power angle (L)	eye measurement	EFO_0004731	-0.0490036	0.023991	0.952178	0.90844	0.998021	0.0205471	GBE_INI5113	snpnet		GRCh37	319	0	NR	PGP000244	35324888	10.1371/journal.pgen.1010105	True		European:100	European:40|African:20|East Asian:20|South Asian:20	https://ftp.ebi.ac.uk/pub/databases/spot/pgs/scores/PGS001364/ScoringFiles/PGS001364.txt.gz	PGS obtained from the Catalog should be cited appropriately, and used in accordance with any licensing restrictions set by the authors. See EBI Terms of Use (https://www.ebi.ac.uk/about/terms-of-use/) for additional details.
PGS002742	Colorectal cancer	colorectal cancer	EFO_0005842	0.0489095	0.0240036	1.05013	1.00186	1.10071	0.0207952	PRS115_EAS	Genome-wide significant SNPs	r2<0.1, MAF>1%	hg19	115	0	log(OR)	PGP000354	35765848	10.1002/ijc.34194	True	European:61.9|East Asian:36.5|African:1.3|Additional Diverse Ancestries:0.2	East Asian:100	East Asian:100	https://ftp.ebi.ac.uk/pub/databases/spot/pgs/scores/PGS002742/ScoringFiles/PGS002742.txt.gz	PGS obtained from the Catalog should be cited appropriately, and used in accordance with any licensing restrictions set by the authors. See EBI Terms of Use (https://www.ebi.ac.uk/about/terms-of-use/) for additional details.
PGS001688	WA ISOVF in tract acoustic radiation (L)	brain volume measurement|neuroimaging measurement	EFO_0006930|EFO_0004346	0.0487846	0.0239696	1.04999	1.00181	1.1005	0.020912	GBE_INI25704	snpnet		GRCh37	231	0	NR	PGP000244	35324888	10.1371/journal.pgen.1010105	True		European:100	European:40|African:20|East Asian:20|South Asian:20	https://ftp.ebi.ac.uk/pub/databases/spot/pgs/scores/PGS001688/ScoringFiles/PGS001688.txt.gz	PGS obtained from the Catalog should be cited appropriately, and used in accordance with any licensing restrictions set by the authors. See EBI Terms of Use (https://www.ebi.ac.uk/about/terms-of-use/) for additional details.
PGS001952	Glucose	glucose measurement	EFO_0004468	0.048826	0.0239987	1.05004	1.00179	1.10061	0.0209492	portability-PLR_log_glucose	Penalized regression (bigstatsr)	HapMap3 variants	GRCh37	14811	0	beta	PGP000263	34995502	10.1016/j.ajhg.2021.11.008	True		European:100	European:37.5|African:25|East Asian:12.5|Greater Middle Eastern:12.5|South Asian:12.5	https://ftp.ebi.ac.uk/pub/databases/spot/pgs/scores/PGS001952/ScoringFiles/PGS001952.txt.gz	PGS obtained from the Catalog should be cited appropriately, and used in accordance with any licensing restrictions set by the authors. See EBI Terms of Use (https://www.ebi.ac.uk/about/terms-of-use/) for additional details.
PGS000272	Pappalysin-1 (PAPPA) serum levels	blood protein measurement	EFO_0007937	0.0515961	0.0253729	1.05295	1.00187	1.10664	0.0210002	PAPPA	LDpred	HapMap3 SNPs with MAF >0.05, HWE P>1e-05, imputation quality>0.95, fraction of causal markers 0.03.	GRCh37	552298	0	NR	PGP000089	33067605	10.1038/s42255-020-00287-2	True		European:100	European:100	https://ftp.ebi.ac.uk/pub/databases/spot/pgs/scores/PGS000272/ScoringFiles/PGS000272.txt.gz	PGS obtained from the Catalog should be cited appropriately, and used in accordance with any licensing restrictions set by the authors. See EBI Terms of Use (https://www.ebi.ac.uk/about/terms-of-use/) for additional details.
PGS001032	Uterine fibroids	uterine fibroid	EFO_0000731	-0.0487585	0.0239843	0.952411	0.908675	0.998252	0.0210297	GBE_HC31	snpnet		GRCh37	161	0	NR	PGP000244	35324888	10.1371/journal.pgen.1010105	True		European:100	European:40|African:20|East Asian:20|South Asian:20	https://ftp.ebi.ac.uk/pub/databases/spot/pgs/scores/PGS001032/ScoringFiles/PGS001032.txt.gz	PGS obtained from the Catalog should be cited appropriately, and used in accordance with any licensing restrictions set by the authors. See EBI Terms of Use (https://www.ebi.ac.uk/about/terms-of-use/) for additional details.
PGS001630	Volume of hippocampus (L)	hippocampal volume|neuroimaging measurement	EFO_0005035|EFO_0004346	0.0487723	0.0240523	1.04998	1.00163	1.10067	0.0212922	GBE_INI25019	snpnet		GRCh37	442	0	NR	PGP000244	35324888	10.1371/journal.pgen.1010105	True		European:100	European:40|African:20|East Asian:20|South Asian:20	https://ftp.ebi.ac.uk/pub/databases/spot/pgs/scores/PGS001630/ScoringFiles/PGS001630.txt.gz	PGS obtained from the Catalog should be cited appropriately, and used in accordance with any licensing restrictions set by the authors. See EBI Terms of Use (https://www.ebi.ac.uk/about/terms-of-use/) for additional details.
PGS000788	Lymphocytic leukemiaaa	lymphoid leukemia	EFO_0004289	0.0495717	0.0244714	1.05082	1.00161	1.10245	0.0213977	CC_LL_IV	75 variants from Graff et al (PGS000077) with inverse variant weights	NR	GRCh37	75	0	Inverse-variance weighting	PGP000186	33247094	10.1038/s41467-020-19600-4	True	European:78.8|Hispanic or Latin American:8.4|Not Reported:6.5|African:3.5|Multi-ancestry (excluding European):2.8		European:100	https://ftp.ebi.ac.uk/pub/databases/spot/pgs/scores/PGS000788/ScoringFiles/PGS000788.txt.gz	PGS obtained from the Catalog should be cited appropriately, and used in accordance with any licensing restrictions set by the authors. See EBI Terms of Use (https://www.ebi.ac.uk/about/terms-of-use/) for additional details.
PGS000866	Hepatic fat content	liver fat measurement	EFO_0010821	-0.0485653	0.0240243	0.952595	0.908779	0.998523	0.0216138	PRS-HFC_SOS	Variants with validated effects on hepatic fat accumulation and/or nonalcoholic fatty liver disease severity and with experimental data supporting the casuality of the association		NR	4	0	beta	PGP000212	29280273	10.1111/joim.12719	True	European:65.2|African:19.9|East Asian:7.6|Hispanic or Latin American:6.5|Not Reported:0.8	European:100	European:100	https://ftp.ebi.ac.uk/pub/databases/spot/pgs/scores/PGS000866/ScoringFiles/PGS000866.txt.gz	PGS obtained from the Catalog should be cited appropriately, and used in accordance with any licensing restrictions set by the authors. See EBI Terms of Use (https://www.ebi.ac.uk/about/terms-of-use/) for additional details.
PGS000766	Cutaneous melanoma	cutaneous melanoma	EFO_0000389	0.0491061	0.0244187	1.05033	1.00125	1.10182	0.0221625	PRS56_CM	Variants associated with melanoma	GRCh38	NR	56	0	log(OR)	PGP000172	33837773	10.1093/jnci/djab076	True	European:100		European:100	https://ftp.ebi.ac.uk/pub/databases/spot/pgs/scores/PGS000766/ScoringFiles/PGS000766.txt.gz	PGS obtained from the Catalog should be cited appropriately, and used in accordance with any licensing restrictions set by the authors. See EBI Terms of Use (https://www.ebi.ac.uk/about/terms-of-use/) for additional details.
PGS001881	Hallux valgus (Bunion)	Hallux valgus	HP_0001822	0.0485709	0.024157	1.04977	1.00122	1.10067	0.0221821	portability-PLR_735.3	Penalized regression (bigstatsr)	HapMap3 variants	GRCh37	4527	0	beta	PGP000263	34995502	10.1016/j.ajhg.2021.11.008	True		European:100	European:37.5|African:25|East Asian:12.5|Greater Middle Eastern:12.5|South Asian:12.5	https://ftp.ebi.ac.uk/pub/databases/spot/pgs/scores/PGS001881/ScoringFiles/PGS001881.txt.gz	PGS obtained from the Catalog should be cited appropriately, and used in accordance with any licensing restrictions set by the authors. See EBI Terms of Use (https://www.ebi.ac.uk/about/terms-of-use/) for additional details.
PGS001931	Average total household income before tax	household income	EFO_0009695	0.0487355	0.0242396	1.04994	1.00123	1.10103	0.0221852	portability-PLR_income	Penalized regression (bigstatsr)	HapMap3 variants	GRCh37	41836	0	beta	PGP000263	34995502	10.1016/j.ajhg.2021.11.008	True		European:100	European:37.5|African:25|East Asian:12.5|Greater Middle Eastern:12.5|South Asian:12.5	https://ftp.ebi.ac.uk/pub/databases/spot/pgs/scores/PGS001931/ScoringFiles/PGS001931.txt.gz	PGS obtained from the Catalog should be cited appropriately, and used in accordance with any licensing restrictions set by the authors. See EBI Terms of Use (https://www.ebi.ac.uk/about/terms-of-use/) for additional details.
PGS001777	Cirrhosis (alcohol related)	alcoholic liver cirrhosis	EFO_1000802	-0.0482457	0.0240352	0.9529	0.90905	0.998864	0.0223594	3-SNP_cirr	Variants associated with alcohol related cirrhosis		NR	3	0	beta	PGP000258	34656649	10.1016/j.jhep.2021.10.005	True	European:100		European:100	https://ftp.ebi.ac.uk/pub/databases/spot/pgs/scores/PGS001777/ScoringFiles/PGS001777.txt.gz	PGS obtained from the Catalog should be cited appropriately, and used in accordance with any licensing restrictions set by the authors. See EBI Terms of Use (https://www.ebi.ac.uk/about/terms-of-use/) for additional details.
PGS000801	Colorectal cancer	colorectal cancer	EFO_0005842	0.0482439	0.0240831	1.04943	1.00104	1.10015	0.0225766	GRS40_CRC	LD clumping	R^2 > 0.01. Effect_weight obtained from the Genetics and Epidemiology of Colorectal Cancer Consortium (GECCO) dataset.	NR	40	0	beta	PGP000190	31038671	10.1093/ije/dyz096	True	European:77.2|East Asian:19.8|African:3		European:100	https://ftp.ebi.ac.uk/pub/databases/spot/pgs/scores/PGS000801/ScoringFiles/PGS000801.txt.gz	PGS obtained from the Catalog should be cited appropriately, and used in accordance with any licensing restrictions set by the authors. See EBI Terms of Use (https://www.ebi.ac.uk/about/terms-of-use/) for additional details.
PGS001769	WA OD in tract superior longitudinal fasciculus (L)	brain volume measurement|neuroimaging measurement	EFO_0006930|EFO_0004346	-0.0482546	0.0240948	0.952891	0.908936	0.998972	0.0226049	GBE_INI25698	snpnet		GRCh37	1298	0	NR	PGP000244	35324888	10.1371/journal.pgen.1010105	True		European:100	European:40|African:20|East Asian:20|South Asian:20	https://ftp.ebi.ac.uk/pub/databases/spot/pgs/scores/PGS001769/ScoringFiles/PGS001769.txt.gz	PGS obtained from the Catalog should be cited appropriately, and used in accordance with any licensing restrictions set by the authors. See EBI Terms of Use (https://www.ebi.ac.uk/about/terms-of-use/) for additional details.
PGS002323	Eczema	Eczema	HP_0000964	0.0482727	0.024205	1.04946	1.00083	1.10044	0.023058	disease_ALLERGY_ECZEMA_DIAGNOSED.BOLT-LMM	BOLT-LMM		GRCh37	1109311	0	beta	PGP000332	35393596	10.1038/s41588-022-01036-9	True	European:100		African:25|East Asian:25|European:25|South Asian:25	https://ftp.ebi.ac.uk/pub/databases/spot/pgs/scores/PGS002323/ScoringFiles/PGS002323.txt.gz	PGS obtained from the Catalog should be cited appropriately, and used in accordance with any licensing restrictions set by the authors. See EBI Terms of Use (https://www.ebi.ac.uk/about/terms-of-use/) for additional details.
PGS002392	Dermatologic diseases	skin disease	EFO_0000701	-0.0503075	0.0252713	0.950937	0.904983	0.999225	0.0232573	disease_DERMATOLOGY.P+T.0.0001	Pruning and Thresholding (P+T)	p < 0.0001	GRCh37	3539	0	beta	PGP000332	35393596	10.1038/s41588-022-01036-9	True	European:100		African:25|East Asian:25|European:25|South Asian:25	https://ftp.ebi.ac.uk/pub/databases/spot/pgs/scores/PGS002392/ScoringFiles/PGS002392.txt.gz	PGS obtained from the Catalog should be cited appropriately, and used in accordance with any licensing restrictions set by the authors. See EBI Terms of Use (https://www.ebi.ac.uk/about/terms-of-use/) for additional details.
PGS001241	Ankle spacing width	anthropometric measurement	EFO_0004302	-0.0480334	0.0241448	0.953102	0.909048	0.999291	0.0233291	GBE_INI3143	snpnet		GRCh37	21694	0	NR	PGP000244	35324888	10.1371/journal.pgen.1010105	True		European:100	European:40|African:20|East Asian:20|South Asian:20	https://ftp.ebi.ac.uk/pub/databases/spot/pgs/scores/PGS001241/ScoringFiles/PGS001241.txt.gz	PGS obtained from the Catalog should be cited appropriately, and used in accordance with any licensing restrictions set by the authors. See EBI Terms of Use (https://www.ebi.ac.uk/about/terms-of-use/) for additional details.
PGS002698	Height	body height	EFO_0004339	0.0482502	0.0242785	1.04943	1.00066	1.10058	0.0234409	body_HEIGHTz.SBayesR	SBayesR		GRCh37	986966	0	beta	PGP000332	35393596	10.1038/s41588-022-01036-9	True	European:100		African:25|East Asian:25|European:25|South Asian:25	https://ftp.ebi.ac.uk/pub/databases/spot/pgs/scores/PGS002698/ScoringFiles/PGS002698.txt.gz	PGS obtained from the Catalog should be cited appropriately, and used in accordance with any licensing restrictions set by the authors. See EBI Terms of Use (https://www.ebi.ac.uk/about/terms-of-use/) for additional details.
PGS000160	Prostate cancer	prostate carcinoma	EFO_0001663	0.0481065	0.0242172	1.04928	1.00064	1.10029	0.023491	cGRS_Prostate	Pruning and Thresholding (P+T)	GWAS significant and r2 < 0.2. PGS levels were computed as product(dosage*weight/expected risk effect), where the expected risk effect for each variant was calculated based on the risk allele frequence (f) and risk allele weight (OR) as f^2*OR^2 + 2f(1-f)OR + (1-f)^2.	NR	79	0	Odds Ratio over expected risk	PGP000075	30968590	10.1002/cam4.2143	True	European:91.8|African:3.6|East Asian:2.9|Hispanic or Latin American:1.6		European:100	https://ftp.ebi.ac.uk/pub/databases/spot/pgs/scores/PGS000160/ScoringFiles/PGS000160.txt.gz	PGS obtained from the Catalog should be cited appropriately, and used in accordance with any licensing restrictions set by the authors. See EBI Terms of Use (https://www.ebi.ac.uk/about/terms-of-use/) for additional details.
PGS001851	Esophagitis, GERD and related diseases	gastroesophageal reflux disease|esophagitis	EFO_0003948|MONDO_0001409	0.0482193	0.0242839	1.0494	1.00062	1.10056	0.0235363	portability-PLR_530.1	Penalized regression (bigstatsr)	HapMap3 variants	GRCh37	13855	0	beta	PGP000263	34995502	10.1016/j.ajhg.2021.11.008	True		European:100	European:37.5|African:25|East Asian:12.5|Greater Middle Eastern:12.5|South Asian:12.5	https://ftp.ebi.ac.uk/pub/databases/spot/pgs/scores/PGS001851/ScoringFiles/PGS001851.txt.gz	PGS obtained from the Catalog should be cited appropriately, and used in accordance with any licensing restrictions set by the authors. See EBI Terms of Use (https://www.ebi.ac.uk/about/terms-of-use/) for additional details.
PGS000729	Type 2 diabetes	type 2 diabetes mellitus	MONDO_0005148	-0.0494022	0.0249045	0.951798	0.906454	0.999411	0.0236467	T2D_PGS	LD thinning	UKB was used for thinning (bi-allelic SNPs, MAF > 1%, INFO > 0.4, excluding palindromic SNPs); r2 threshold = 0.9	GRCh37	2017388	0	NR	PGP000137	34750571	10.1038/s42255-021-00478-5	True	European:100		European:100	https://ftp.ebi.ac.uk/pub/databases/spot/pgs/scores/PGS000729/ScoringFiles/PGS000729.txt.gz	PGS obtained from the Catalog should be cited appropriately, and used in accordance with any licensing restrictions set by the authors. See EBI Terms of Use (https://www.ebi.ac.uk/about/terms-of-use/) for additional details.
PGS001806	Malignant neoplasm of testis	testicular neoplasm	EFO_0004281	0.0477846	0.0241329	1.04894	1.00048	1.09975	0.0238485	portability-PLR_187.2	Penalized regression (bigstatsr)	HapMap3 variants	GRCh37	231	0	beta	PGP000263	34995502	10.1016/j.ajhg.2021.11.008	True		European:100	European:60|African:20|South Asian:20	https://ftp.ebi.ac.uk/pub/databases/spot/pgs/scores/PGS001806/ScoringFiles/PGS001806.txt.gz	PGS obtained from the Catalog should be cited appropriately, and used in accordance with any licensing restrictions set by the authors. See EBI Terms of Use (https://www.ebi.ac.uk/about/terms-of-use/) for additional details.
PGS000795	Prostate cancer	prostate carcinoma	EFO_0001663	0.0479621	0.0242872	1.04913	1.00036	1.10028	0.0241462	CC_Prostate_IV	161 variants from Graff et al (PGS000084) with inverse variant weights	NR	GRCh37	161	0	Inverse-variance weighting	PGP000186	33247094	10.1038/s41467-020-19600-4	True	European:93.4|African:2.8|East Asian:2.5|Hispanic or Latin American:1.2|Not Reported:0.1		European:100	https://ftp.ebi.ac.uk/pub/databases/spot/pgs/scores/PGS000795/ScoringFiles/PGS000795.txt.gz	PGS obtained from the Catalog should be cited appropriately, and used in accordance with any licensing restrictions set by the authors. See EBI Terms of Use (https://www.ebi.ac.uk/about/terms-of-use/) for additional details.
PGS002655	Lymphocyte Count	lymphocyte count	EFO_0004587	-0.0476339	0.0241673	0.953483	0.909371	0.999734	0.0243614	blood_LYMPHOCYTE_COUNT.PolyFun-pred	PolyFun-pred		GRCh37	472203	0	beta	PGP000332	35393596	10.1038/s41588-022-01036-9	True	European:100		African:25|East Asian:25|European:25|South Asian:25	https://ftp.ebi.ac.uk/pub/databases/spot/pgs/scores/PGS002655/ScoringFiles/PGS002655.txt.gz	PGS obtained from the Catalog should be cited appropriately, and used in accordance with any licensing restrictions set by the authors. See EBI Terms of Use (https://www.ebi.ac.uk/about/terms-of-use/) for additional details.
PGS000564	Malignant neoplasm of ovary	ovarian neoplasm	EFO_0003893	-0.0476999	0.0242174	0.95342	0.909222	0.999766	0.0244389	PRSWEB_PHECODE184.11_Phelan-SIOC_LASSOSUM_UKB_20200608	Lassosum	s=0.9;Lambda=0.01129	GRCh37	110710	0	NR	PGP000118	32991828	10.1016/j.ajhg.2020.08.025	True	European:100	European:100	European:100	https://ftp.ebi.ac.uk/pub/databases/spot/pgs/scores/PGS000564/ScoringFiles/PGS000564.txt.gz	PGS obtained from the Catalog should be cited appropriately, and used in accordance with any licensing restrictions set by the authors. See EBI Terms of Use (https://www.ebi.ac.uk/about/terms-of-use/) for additional details.
PGS001964	Gamma glutamyltransferase	serum gamma-glutamyl transferase measurement	EFO_0004532	-0.0475649	0.0241531	0.953549	0.909459	0.999775	0.0244589	portability-PLR_log_log_gammaGT	Penalized regression (bigstatsr)	HapMap3 variants	GRCh37	76069	0	beta	PGP000263	34995502	10.1016/j.ajhg.2021.11.008	True		European:100	European:37.5|African:25|East Asian:12.5|Greater Middle Eastern:12.5|South Asian:12.5	https://ftp.ebi.ac.uk/pub/databases/spot/pgs/scores/PGS001964/ScoringFiles/PGS001964.txt.gz	PGS obtained from the Catalog should be cited appropriately, and used in accordance with any licensing restrictions set by the authors. See EBI Terms of Use (https://www.ebi.ac.uk/about/terms-of-use/) for additional details.
PGS001564	Volume of grey matter in Hippocampus (R)	grey matter volume measurement|neuroimaging measurement	EFO_0005420|EFO_0004346	0.047766	0.0242599	1.04893	1.00022	1.10001	0.0244807	GBE_INI25887	snpnet		GRCh37	1336	0	NR	PGP000244	35324888	10.1371/journal.pgen.1010105	True		European:100	European:40|African:20|East Asian:20|South Asian:20	https://ftp.ebi.ac.uk/pub/databases/spot/pgs/scores/PGS001564/ScoringFiles/PGS001564.txt.gz	PGS obtained from the Catalog should be cited appropriately, and used in accordance with any licensing restrictions set by the authors. See EBI Terms of Use (https://www.ebi.ac.uk/about/terms-of-use/) for additional details.
PGS000872	Non-alcoholic fatty liver disease	non-alcoholic fatty liver disease	EFO_0003095	-0.0474405	0.0241671	0.953667	0.909548	0.999927	0.0248217	PRS-5	4 variants from Dongiovanni et al (PGS000865)	Adjusted for the addition of rs72613567 (HSD17B13)	NR	5	0	beta	PGP000215	33248170	10.1016/j.jhep.2020.11.024	True	European:90.5|African:5.4|East Asian:2.1|Hispanic or Latin American:1.8|Not Reported:0.2	Multi-ancestry (including European):51.9|Not Reported:48.1	European:85.7|Not Reported:14.3	https://ftp.ebi.ac.uk/pub/databases/spot/pgs/scores/PGS000872/ScoringFiles/PGS000872.txt.gz	PGS obtained from the Catalog should be cited appropriately, and used in accordance with any licensing restrictions set by the authors. See EBI Terms of Use (https://www.ebi.ac.uk/about/terms-of-use/) for additional details.
PGS000865	Hepatic fat content	liver fat measurement	EFO_0010821	-0.0474405	0.0241671	0.953667	0.909548	0.999927	0.0248217	PRS-HFC	Variants with validated effects on hepatic fat accumulation and/or nonalcoholic fatty liver disease severity and with experimental data supporting the casuality of the association		NR	4	0	beta	PGP000212	29280273	10.1111/joim.12719	True	European:65.2|African:19.9|East Asian:7.6|Hispanic or Latin American:6.5|Not Reported:0.8	Multi-ancestry (including European):100	European:81.8|Not Reported:9.1|Multi-ancestry (including European):9.1	https://ftp.ebi.ac.uk/pub/databases/spot/pgs/scores/PGS000865/ScoringFiles/PGS000865.txt.gz	PGS obtained from the Catalog should be cited appropriately, and used in accordance with any licensing restrictions set by the authors. See EBI Terms of Use (https://www.ebi.ac.uk/about/terms-of-use/) for additional details.
PGS002278	Supranormal left ventricular ejection fraction	left ventricular ejection fraction measurement	EFO_0008373	-0.0474034	0.0242276	0.953703	0.909473	1.00008	0.0251982	GRS16_snLVEF	Genome-wide significant variants	p<5E-08, r2<0.05	GRCh38	16	0	beta	PGP000307	35278270	10.1002/ejhf.2482	True	Multi-ancestry (including European):100		Multi-ancestry (including European):100	https://ftp.ebi.ac.uk/pub/databases/spot/pgs/scores/PGS002278/ScoringFiles/PGS002278.txt.gz	PGS obtained from the Catalog should be cited appropriately, and used in accordance with any licensing restrictions set by the authors. See EBI Terms of Use (https://www.ebi.ac.uk/about/terms-of-use/) for additional details.
PGS002523	Triglycerides	triglyceride measurement	EFO_0004530	-0.0504762	0.0258061	0.950777	0.903882	1.0001	0.0252341	biochemistry_Triglycerides.P+T.0.01	Pruning and Thresholding (P+T)	p < 0.01	GRCh37	122153	0	beta	PGP000332	35393596	10.1038/s41588-022-01036-9	True	European:100		African:25|East Asian:25|European:25|South Asian:25	https://ftp.ebi.ac.uk/pub/databases/spot/pgs/scores/PGS002523/ScoringFiles/PGS002523.txt.gz	PGS obtained from the Catalog should be cited appropriately, and used in accordance with any licensing restrictions set by the authors. See EBI Terms of Use (https://www.ebi.ac.uk/about/terms-of-use/) for additional details.
PGS002176	Hip circumference	hip circumference	EFO_0005093	-0.0475039	0.0243505	0.953607	0.909163	1.00022	0.0255382	portability-ldpred2_log_hip_circ	LDpred2 (bigsnpr)	LDpred2-auto using HapMap3 variants	GRCh37	977411	0	beta	PGP000263	34995502	10.1016/j.ajhg.2021.11.008	True		European:100	European:37.5|African:25|East Asian:12.5|Greater Middle Eastern:12.5|South Asian:12.5	https://ftp.ebi.ac.uk/pub/databases/spot/pgs/scores/PGS002176/ScoringFiles/PGS002176.txt.gz	PGS obtained from the Catalog should be cited appropriately, and used in accordance with any licensing restrictions set by the authors. See EBI Terms of Use (https://www.ebi.ac.uk/about/terms-of-use/) for additional details.
PGS001145	Arm fat mass (R)	fat body mass	EFO_0005409	-0.0474632	0.0243468	0.953646	0.909207	1.00026	0.0256202	GBE_INI23120	snpnet		GRCh37	23528	0	NR	PGP000244	35324888	10.1371/journal.pgen.1010105	True		European:100	European:40|African:20|East Asian:20|South Asian:20	https://ftp.ebi.ac.uk/pub/databases/spot/pgs/scores/PGS001145/ScoringFiles/PGS001145.txt.gz	PGS obtained from the Catalog should be cited appropriately, and used in accordance with any licensing restrictions set by the authors. See EBI Terms of Use (https://www.ebi.ac.uk/about/terms-of-use/) for additional details.
PGS001124	Coffee consumption (ground coffee)	coffee consumption measurement	EFO_0006781	0.0477085	0.024489	1.04886	0.99971	1.10044	0.025698	GBE_BIN_FC30001508	snpnet		GRCh37	9694	0	NR	PGP000244	35324888	10.1371/journal.pgen.1010105	True		European:100	European:40|African:20|East Asian:20|South Asian:20	https://ftp.ebi.ac.uk/pub/databases/spot/pgs/scores/PGS001124/ScoringFiles/PGS001124.txt.gz	PGS obtained from the Catalog should be cited appropriately, and used in accordance with any licensing restrictions set by the authors. See EBI Terms of Use (https://www.ebi.ac.uk/about/terms-of-use/) for additional details.
PGS001411	Intra-ocular pressure, Goldmann-correlated (L)	intraocular pressure measurement	EFO_0004695	-0.0469666	0.0241947	0.954119	0.909929	1.00046	0.0261175	GBE_INI5263	snpnet		GRCh37	3513	0	NR	PGP000244	35324888	10.1371/journal.pgen.1010105	True		European:100	European:40|African:20|East Asian:20|South Asian:20	https://ftp.ebi.ac.uk/pub/databases/spot/pgs/scores/PGS001411/ScoringFiles/PGS001411.txt.gz	PGS obtained from the Catalog should be cited appropriately, and used in accordance with any licensing restrictions set by the authors. See EBI Terms of Use (https://www.ebi.ac.uk/about/terms-of-use/) for additional details.
PGS002636	College education	educational attainment	EFO_0011015	0.047076	0.0242597	1.0482	0.999527	1.09925	0.0261594	cov_EDU_COLLEGE.PolyFun-pred	PolyFun-pred		GRCh37	577448	0	beta	PGP000332	35393596	10.1038/s41588-022-01036-9	True	European:100		African:25|East Asian:25|European:25|South Asian:25	https://ftp.ebi.ac.uk/pub/databases/spot/pgs/scores/PGS002636/ScoringFiles/PGS002636.txt.gz	PGS obtained from the Catalog should be cited appropriately, and used in accordance with any licensing restrictions set by the authors. See EBI Terms of Use (https://www.ebi.ac.uk/about/terms-of-use/) for additional details.
PGS001752	WA MD in tract inferior longitudinal fasciculus (L)	brain volume measurement|neuroimaging measurement	EFO_0006930|EFO_0004346	0.0473582	0.024489	1.0485	0.99936	1.10005	0.0265656	GBE_INI25529	snpnet		GRCh37	572	0	NR	PGP000244	35324888	10.1371/journal.pgen.1010105	True		European:100	European:40|African:20|East Asian:20|South Asian:20	https://ftp.ebi.ac.uk/pub/databases/spot/pgs/scores/PGS001752/ScoringFiles/PGS001752.txt.gz	PGS obtained from the Catalog should be cited appropriately, and used in accordance with any licensing restrictions set by the authors. See EBI Terms of Use (https://www.ebi.ac.uk/about/terms-of-use/) for additional details.
PGS001679	WA ICVF in tract parahippocampal part of cingulum (R)	brain volume measurement|neuroimaging measurement	EFO_0006930|EFO_0004346	-0.0467508	0.024337	0.954325	0.909872	1.00095	0.0273672	GBE_INI25657	snpnet		GRCh37	955	0	NR	PGP000244	35324888	10.1371/journal.pgen.1010105	True		European:100	European:40|African:20|East Asian:20|South Asian:20	https://ftp.ebi.ac.uk/pub/databases/spot/pgs/scores/PGS001679/ScoringFiles/PGS001679.txt.gz	PGS obtained from the Catalog should be cited appropriately, and used in accordance with any licensing restrictions set by the authors. See EBI Terms of Use (https://www.ebi.ac.uk/about/terms-of-use/) for additional details.
PGS000844	Predicted visceral adipose tissue	visceral adipose tissue measurement	EFO_0004765	-0.0466953	0.0243463	0.954378	0.909906	1.00102	0.0275578	VAT_Mass	Genome-wide significant variants	r2=0.1, 250kb window	GRCh37	518	0	NR	PGP000211	34737425	10.1038/s41588-021-00948-2	True	European:100		European:100	https://ftp.ebi.ac.uk/pub/databases/spot/pgs/scores/PGS000844/ScoringFiles/PGS000844.txt.gz	PGS obtained from the Catalog should be cited appropriately, and used in accordance with any licensing restrictions set by the authors. See EBI Terms of Use (https://www.ebi.ac.uk/about/terms-of-use/) for additional details.
PGS000906	Longevity	longevity	EFO_0004300	-0.0467355	0.0243764	0.95434	0.909816	1.00104	0.0276035	PRS-5	Clumping and Thresholding (C+T)	R^2 < 0.001 within a 750kb region, p < 5e-5	GRCh37	330	0	beta	PGP000237	33216869	10.1093/gerona/glaa289	True	European:100	European:100	European:100	https://ftp.ebi.ac.uk/pub/databases/spot/pgs/scores/PGS000906/ScoringFiles/PGS000906.txt.gz	PGS obtained from the Catalog should be cited appropriately, and used in accordance with any licensing restrictions set by the authors. See EBI Terms of Use (https://www.ebi.ac.uk/about/terms-of-use/) for additional details.
PGS001254	Dupuytren's contracture	Dupuytren Contracture	EFO_0004229	-0.0465184	0.0242876	0.954547	0.910172	1.00109	0.0277262	GBE_HC177	snpnet		GRCh37	11	0	NR	PGP000244	35324888	10.1371/journal.pgen.1010105	True		European:100	European:100	https://ftp.ebi.ac.uk/pub/databases/spot/pgs/scores/PGS001254/ScoringFiles/PGS001254.txt.gz	PGS obtained from the Catalog should be cited appropriately, and used in accordance with any licensing restrictions set by the authors. See EBI Terms of Use (https://www.ebi.ac.uk/about/terms-of-use/) for additional details.
PGS001625	Volume of grey matter in VIIIa Cerebellum (L)	grey matter volume measurement|neuroimaging measurement	EFO_0005420|EFO_0004346	0.0467947	0.0245074	1.04791	0.998761	1.09947	0.0281044	GBE_INI25909	snpnet		GRCh37	500	0	NR	PGP000244	35324888	10.1371/journal.pgen.1010105	True		European:100	European:40|African:20|East Asian:20|South Asian:20	https://ftp.ebi.ac.uk/pub/databases/spot/pgs/scores/PGS001625/ScoringFiles/PGS001625.txt.gz	PGS obtained from the Catalog should be cited appropriately, and used in accordance with any licensing restrictions set by the authors. See EBI Terms of Use (https://www.ebi.ac.uk/about/terms-of-use/) for additional details.
PGS001157	Impedance (right leg)	body composition measurement	EFO_0005106	0.0463831	0.0243682	1.04748	0.998622	1.09872	0.0284923	GBE_INI23107	snpnet		GRCh37	30300	0	NR	PGP000244	35324888	10.1371/journal.pgen.1010105	True		European:100	European:40|African:20|East Asian:20|South Asian:20	https://ftp.ebi.ac.uk/pub/databases/spot/pgs/scores/PGS001157/ScoringFiles/PGS001157.txt.gz	PGS obtained from the Catalog should be cited appropriately, and used in accordance with any licensing restrictions set by the authors. See EBI Terms of Use (https://www.ebi.ac.uk/about/terms-of-use/) for additional details.
PGS000813	melanoma	melanoma	EFO_0000756	0.0468895	0.0246554	1.04801	0.998566	1.09989	0.0285989	PRS46_melanoma	SNPs significantly associated with melanoma	Fine mapping of GWAS loci to identify a subset of SNPs which have been repeatedly reported and validated in independent analyses.	NR	46	0	log(OR)	PGP000197	32994281	10.1136/jmedgenet-2020-107251	True	European:100		European:100	https://ftp.ebi.ac.uk/pub/databases/spot/pgs/scores/PGS000813/ScoringFiles/PGS000813.txt.gz	PGS obtained from the Catalog should be cited appropriately, and used in accordance with any licensing restrictions set by the authors. See EBI Terms of Use (https://www.ebi.ac.uk/about/terms-of-use/) for additional details.
PGS000348	Prostate cancer	prostate carcinoma	EFO_0001663	0.0463732	0.0243988	1.04747	0.998553	1.09877	0.0286751	PRS_PrCa	Genome-wide significant variants	Risk was normalized to population average (see Methods 2.3). Includes proxy variants	GRCh37	72	0	log(OR)	PGP000113	33258481	10.1002/pros.24058	True	European:88.9|African:4.9|East Asian:3.9|Hispanic or Latin American:2.2		European:100	https://ftp.ebi.ac.uk/pub/databases/spot/pgs/scores/PGS000348/ScoringFiles/PGS000348.txt.gz	Creative Commons Attribution-NonCommercial-NoDerivatives 4.0 International (CC BY-NC-ND 4.0). © 2020 Ambry Genetics.
PGS002215	Age first had sexual intercourse	age at first sexual intercourse measurement	EFO_0009749	0.0464309	0.0244721	1.04753	0.998467	1.099	0.028894	portability-ldpred2_no_sex	LDpred2 (bigsnpr)	LDpred2-auto using HapMap3 variants	GRCh37	633660	0	beta	PGP000263	34995502	10.1016/j.ajhg.2021.11.008	True		European:100	European:37.5|African:25|East Asian:12.5|Greater Middle Eastern:12.5|South Asian:12.5	https://ftp.ebi.ac.uk/pub/databases/spot/pgs/scores/PGS002215/ScoringFiles/PGS002215.txt.gz	PGS obtained from the Catalog should be cited appropriately, and used in accordance with any licensing restrictions set by the authors. See EBI Terms of Use (https://www.ebi.ac.uk/about/terms-of-use/) for additional details.
PGS001565	Volume of grey matter in I-IV Cerebellum (L)	grey matter volume measurement|neuroimaging measurement	EFO_0005420|EFO_0004346	0.0462284	0.0243747	1.04731	0.998455	1.09856	0.0289421	GBE_INI25893	snpnet		GRCh37	775	0	NR	PGP000244	35324888	10.1371/journal.pgen.1010105	True		European:100	European:40|African:20|East Asian:20|South Asian:20	https://ftp.ebi.ac.uk/pub/databases/spot/pgs/scores/PGS001565/ScoringFiles/PGS001565.txt.gz	PGS obtained from the Catalog should be cited appropriately, and used in accordance with any licensing restrictions set by the authors. See EBI Terms of Use (https://www.ebi.ac.uk/about/terms-of-use/) for additional details.
PGS001962	White blood cell (leukocyte) count	leukocyte count	EFO_0004308	-0.0467548	0.0246992	0.954321	0.909223	1.00166	0.029181	portability-PLR_log_leukocyte	Penalized regression (bigstatsr)	HapMap3 variants	GRCh37	80228	0	beta	PGP000263	34995502	10.1016/j.ajhg.2021.11.008	True		European:100	European:37.5|African:25|East Asian:12.5|Greater Middle Eastern:12.5|South Asian:12.5	https://ftp.ebi.ac.uk/pub/databases/spot/pgs/scores/PGS001962/ScoringFiles/PGS001962.txt.gz	PGS obtained from the Catalog should be cited appropriately, and used in accordance with any licensing restrictions set by the authors. See EBI Terms of Use (https://www.ebi.ac.uk/about/terms-of-use/) for additional details.
PGS002453	Height	body height	EFO_0004339	0.046569	0.024627	1.04767	0.998302	1.09948	0.0293141	body_HEIGHTz.P+T.0.001	Pruning and Thresholding (P+T)	p < 0.001	GRCh37	103911	0	beta	PGP000332	35393596	10.1038/s41588-022-01036-9	True	European:100		African:25|East Asian:25|European:25|South Asian:25	https://ftp.ebi.ac.uk/pub/databases/spot/pgs/scores/PGS002453/ScoringFiles/PGS002453.txt.gz	PGS obtained from the Catalog should be cited appropriately, and used in accordance with any licensing restrictions set by the authors. See EBI Terms of Use (https://www.ebi.ac.uk/about/terms-of-use/) for additional details.
PGS002338	Lymphocyte Count	lymphocyte count	EFO_0004587	-0.0465383	0.024641	0.954528	0.909523	1.00176	0.029469	blood_LYMPHOCYTE_COUNT.BOLT-LMM	BOLT-LMM		GRCh37	1109311	0	beta	PGP000332	35393596	10.1038/s41588-022-01036-9	True	European:100		African:25|East Asian:25|European:25|South Asian:25	https://ftp.ebi.ac.uk/pub/databases/spot/pgs/scores/PGS002338/ScoringFiles/PGS002338.txt.gz	PGS obtained from the Catalog should be cited appropriately, and used in accordance with any licensing restrictions set by the authors. See EBI Terms of Use (https://www.ebi.ac.uk/about/terms-of-use/) for additional details.
PGS002508	Lymphocyte Count	lymphocyte count	EFO_0004587	-0.0469369	0.0248809	0.954148	0.908733	1.00183	0.0296165	blood_LYMPHOCYTE_COUNT.P+T.0.01	Pruning and Thresholding (P+T)	p < 0.01	GRCh37	140957	0	beta	PGP000332	35393596	10.1038/s41588-022-01036-9	True	European:100		African:25|East Asian:25|European:25|South Asian:25	https://ftp.ebi.ac.uk/pub/databases/spot/pgs/scores/PGS002508/ScoringFiles/PGS002508.txt.gz	PGS obtained from the Catalog should be cited appropriately, and used in accordance with any licensing restrictions set by the authors. See EBI Terms of Use (https://www.ebi.ac.uk/about/terms-of-use/) for additional details.
PGS002694	Glucose	glucose measurement	EFO_0004468	0.0458626	0.024337	1.04693	0.998164	1.09808	0.0297499	biochemistry_Glucose.SBayesR	SBayesR		GRCh37	969640	0	beta	PGP000332	35393596	10.1038/s41588-022-01036-9	True	European:100		African:25|East Asian:25|European:25|South Asian:25	https://ftp.ebi.ac.uk/pub/databases/spot/pgs/scores/PGS002694/ScoringFiles/PGS002694.txt.gz	PGS obtained from the Catalog should be cited appropriately, and used in accordance with any licensing restrictions set by the authors. See EBI Terms of Use (https://www.ebi.ac.uk/about/terms-of-use/) for additional details.
PGS000077	Lymphocytic leukemia	lymphoid leukemia	EFO_0004289	0.0465521	0.0247221	1.04765	0.998099	1.09967	0.0298493	CC_LL	Genome-wide significant variants	P < 5e-8, MAF > 1%, biallelic SNPs, LD-thin r2 > 0.3	GRCh37	75	0	NR	PGP000050	33579919	10.1038/s41467-021-21288-z	True	European:84.3|Hispanic or Latin American:9|African:3.7|Multi-ancestry (excluding European):3		European:100	https://ftp.ebi.ac.uk/pub/databases/spot/pgs/scores/PGS000077/ScoringFiles/PGS000077.txt.gz	PGS obtained from the Catalog should be cited appropriately, and used in accordance with any licensing restrictions set by the authors. See EBI Terms of Use (https://www.ebi.ac.uk/about/terms-of-use/) for additional details.
PGS000562	Malignant neoplasm of ovary	ovarian neoplasm	EFO_0003893	-0.0463237	0.0246292	0.954733	0.90974	1.00195	0.0299965	PRSWEB_PHECODE184.11_Phelan-SIOC_PRS-CS_UKB_20200608	PRS-CS	Parameters = auto; LD reference (eur)	GRCh37	1115189	0	NR	PGP000118	32991828	10.1016/j.ajhg.2020.08.025	True	European:100	European:100	European:100	https://ftp.ebi.ac.uk/pub/databases/spot/pgs/scores/PGS000562/ScoringFiles/PGS000562.txt.gz	PGS obtained from the Catalog should be cited appropriately, and used in accordance with any licensing restrictions set by the authors. See EBI Terms of Use (https://www.ebi.ac.uk/about/terms-of-use/) for additional details.
PGS002716	Tanning	suntan	EFO_0004279	-0.0466155	0.0248243	0.954454	0.909126	1.00204	0.0302033	pigment_TANNING.SBayesR	SBayesR		GRCh37	947237	0	beta	PGP000332	35393596	10.1038/s41588-022-01036-9	True	European:100		African:25|East Asian:25|European:25|South Asian:25	https://ftp.ebi.ac.uk/pub/databases/spot/pgs/scores/PGS002716/ScoringFiles/PGS002716.txt.gz	PGS obtained from the Catalog should be cited appropriately, and used in accordance with any licensing restrictions set by the authors. See EBI Terms of Use (https://www.ebi.ac.uk/about/terms-of-use/) for additional details.
PGS002385	BMI	body mass index	EFO_0004340	-0.0460317	0.0245172	0.955012	0.910205	1.00202	0.030223	body_BMIz.P+T.0.0001	Pruning and Thresholding (P+T)	p < 0.0001	GRCh37	15518	0	beta	PGP000332	35393596	10.1038/s41588-022-01036-9	True	European:100		African:25|East Asian:25|European:25|South Asian:25	https://ftp.ebi.ac.uk/pub/databases/spot/pgs/scores/PGS002385/ScoringFiles/PGS002385.txt.gz	PGS obtained from the Catalog should be cited appropriately, and used in accordance with any licensing restrictions set by the authors. See EBI Terms of Use (https://www.ebi.ac.uk/about/terms-of-use/) for additional details.
PGS002156	Age first had sexual intercourse	age at first sexual intercourse measurement	EFO_0009749	0.0460019	0.0245443	1.04708	0.997897	1.09868	0.0304488	portability-ldpred2_log_age_first_sex	LDpred2 (bigsnpr)	LDpred2-auto using HapMap3 variants	GRCh37	972919	0	beta	PGP000263	34995502	10.1016/j.ajhg.2021.11.008	True		European:100	European:37.5|African:25|East Asian:12.5|Greater Middle Eastern:12.5|South Asian:12.5	https://ftp.ebi.ac.uk/pub/databases/spot/pgs/scores/PGS002156/ScoringFiles/PGS002156.txt.gz	PGS obtained from the Catalog should be cited appropriately, and used in accordance with any licensing restrictions set by the authors. See EBI Terms of Use (https://www.ebi.ac.uk/about/terms-of-use/) for additional details.
PGS002357	White Blood Count	leukocyte count	EFO_0004308	-0.0462551	0.024751	0.954798	0.909585	1.00226	0.030824	blood_WHITE_COUNT.BOLT-LMM	BOLT-LMM		GRCh37	1109311	0	beta	PGP000332	35393596	10.1038/s41588-022-01036-9	True	European:100		African:25|East Asian:25|European:25|South Asian:25	https://ftp.ebi.ac.uk/pub/databases/spot/pgs/scores/PGS002357/ScoringFiles/PGS002357.txt.gz	PGS obtained from the Catalog should be cited appropriately, and used in accordance with any licensing restrictions set by the authors. See EBI Terms of Use (https://www.ebi.ac.uk/about/terms-of-use/) for additional details.
PGS000154	Colorectal cancer	colorectal cancer	EFO_0005842	0.0455314	0.0243742	1.04658	0.99776	1.0978	0.0308799	cGRS_Colorectal	Pruning and Thresholding (P+T)	GWAS significant and r2 < 0.2. PGS levels were computed as product(dosage*weight/expected risk effect), where the expected risk effect for each variant was calculated based on the risk allele frequence (f) and risk allele weight (OR) as f^2*OR^2 + 2f(1-f)OR + (1-f)^2.	NR	30	0	Odds Ratio over expected risk	PGP000075	30968590	10.1002/cam4.2143	True	European:96.8|African:3.2		European:100	https://ftp.ebi.ac.uk/pub/databases/spot/pgs/scores/PGS000154/ScoringFiles/PGS000154.txt.gz	PGS obtained from the Catalog should be cited appropriately, and used in accordance with any licensing restrictions set by the authors. See EBI Terms of Use (https://www.ebi.ac.uk/about/terms-of-use/) for additional details.
PGS000295	Vascular endothelial growth factor D (VEGF-D) serum levels	blood protein measurement	EFO_0007937	0.0472911	0.0254567	1.04843	0.997399	1.10207	0.0316053	VEGF-D	LDpred	HapMap3 SNPs with MAF >0.05, HWE P>1e-05, imputation quality>0.95, fraction of causal markers 0.03.	GRCh37	551905	0	NR	PGP000089	33067605	10.1038/s42255-020-00287-2	True		European:100	European:100	https://ftp.ebi.ac.uk/pub/databases/spot/pgs/scores/PGS000295/ScoringFiles/PGS000295.txt.gz	PGS obtained from the Catalog should be cited appropriately, and used in accordance with any licensing restrictions set by the authors. See EBI Terms of Use (https://www.ebi.ac.uk/about/terms-of-use/) for additional details.
PGS002253	Melanoma	melanoma	EFO_0000756	0.0459229	0.0247684	1.04699	0.99738	1.09908	0.0318627	Melanoma_PRS45	Previously published PGS (PMID:29890168) with update effect weights (by dosage)	genome-wide significant variants: p < 5 x 10-8 and one variant (MITF rs149617956) with robust association from whole-genome sequencing	GRCh37	45	0	log(OR) for the effect allele *NOTE* a EAF-normalised weight was used for the PRS (see "variant_description" and dosage_#_weight columns)	PGP000274	34921685	10.1111/bjd.20956	True	European:100		European:100	https://ftp.ebi.ac.uk/pub/databases/spot/pgs/scores/PGS002253/ScoringFiles/PGS002253.txt.gz	PGS obtained from the Catalog should be cited appropriately, and used in accordance with any licensing restrictions set by the authors. See EBI Terms of Use (https://www.ebi.ac.uk/about/terms-of-use/) for additional details.
PGS000192	Cholesterol	high density lipoprotein cholesterol measurement|low density lipoprotein cholesterol measurement	EFO_0004612|EFO_0004611	0.0454139	0.0245008	1.04646	0.997396	1.09794	0.0319006	GS9	Curated variant associations	Correlated SNPs were pruned from the score	NCBI35	9	0	Unweighted	PGP000079	18354102	10.1056/nejmoa0706728	True	European:47.7|Not Reported:44.4|African:5.9|Hispanic or Latin American:2		European:100	https://ftp.ebi.ac.uk/pub/databases/spot/pgs/scores/PGS000192/ScoringFiles/PGS000192.txt.gz	PGS obtained from the Catalog should be cited appropriately, and used in accordance with any licensing restrictions set by the authors. See EBI Terms of Use (https://www.ebi.ac.uk/about/terms-of-use/) for additional details.
PGS000802	Colorectal cancer	colorectal cancer	EFO_0005842	-0.0452623	0.0244242	0.955747	0.911072	1.00261	0.0319283	CRC_19	LASSO penalized regression	10-fold cross-validation, lambda (λ) = 0.012, r^2 < 0.20	NR	19	0	NR	PGP000191	33545268	10.1016/j.ygeno.2021.01.025	True	European:63.6|East Asian:36.4	East Asian:100	East Asian:100	https://ftp.ebi.ac.uk/pub/databases/spot/pgs/scores/PGS000802/ScoringFiles/PGS000802.txt.gz	PGS obtained from the Catalog should be cited appropriately, and used in accordance with any licensing restrictions set by the authors. See EBI Terms of Use (https://www.ebi.ac.uk/about/terms-of-use/) for additional details.
PGS001246	Ease of skin tanning (get very tanned)	suntan	EFO_0004279	-0.0474464	0.0256045	0.953662	0.906983	1.00274	0.0319376	GBE_BIN_FC10001727	snpnet		GRCh37	4130	0	NR	PGP000244	35324888	10.1371/journal.pgen.1010105	True		European:100	European:40|African:20|East Asian:20|South Asian:20	https://ftp.ebi.ac.uk/pub/databases/spot/pgs/scores/PGS001246/ScoringFiles/PGS001246.txt.gz	PGS obtained from the Catalog should be cited appropriately, and used in accordance with any licensing restrictions set by the authors. See EBI Terms of Use (https://www.ebi.ac.uk/about/terms-of-use/) for additional details.
PGS002180	White blood cell (leukocyte) count	leukocyte count	EFO_0004308	-0.0457507	0.0247472	0.95528	0.91005	1.00276	0.0322491	portability-ldpred2_log_leukocyte	LDpred2 (bigsnpr)	LDpred2-auto using HapMap3 variants	GRCh37	846337	0	beta	PGP000263	34995502	10.1016/j.ajhg.2021.11.008	True		European:100	European:37.5|African:25|East Asian:12.5|Greater Middle Eastern:12.5|South Asian:12.5	https://ftp.ebi.ac.uk/pub/databases/spot/pgs/scores/PGS002180/ScoringFiles/PGS002180.txt.gz	PGS obtained from the Catalog should be cited appropriately, and used in accordance with any licensing restrictions set by the authors. See EBI Terms of Use (https://www.ebi.ac.uk/about/terms-of-use/) for additional details.
PGS002434	BMI	body mass index	EFO_0004340	-0.0456936	0.0247358	0.955335	0.910123	1.00279	0.0323543	body_BMIz.P+T.0.001	Pruning and Thresholding (P+T)	p < 0.001	GRCh37	41662	0	beta	PGP000332	35393596	10.1038/s41588-022-01036-9	True	European:100		African:25|East Asian:25|European:25|South Asian:25	https://ftp.ebi.ac.uk/pub/databases/spot/pgs/scores/PGS002434/ScoringFiles/PGS002434.txt.gz	PGS obtained from the Catalog should be cited appropriately, and used in accordance with any licensing restrictions set by the authors. See EBI Terms of Use (https://www.ebi.ac.uk/about/terms-of-use/) for additional details.
PGS001015	Enlarged prostate	prostate disease	EFO_0009602	0.0460983	0.0250056	1.04718	0.997092	1.09978	0.0326264	GBE_HC85	snpnet		GRCh37	449	0	NR	PGP000244	35324888	10.1371/journal.pgen.1010105	True		European:100	European:40|African:20|East Asian:20|South Asian:20	https://ftp.ebi.ac.uk/pub/databases/spot/pgs/scores/PGS001015/ScoringFiles/PGS001015.txt.gz	PGS obtained from the Catalog should be cited appropriately, and used in accordance with any licensing restrictions set by the authors. See EBI Terms of Use (https://www.ebi.ac.uk/about/terms-of-use/) for additional details.
PGS002070	Anal and rectal polyp	anal polyp|polyp of rectum	MONDO_0060766|MONDO_0021398	0.0452013	0.0245381	1.04624	0.997111	1.09779	0.0327315	portability-ldpred2_565.1	LDpred2 (bigsnpr)	LDpred2-auto using HapMap3 variants	GRCh37	584133	0	beta	PGP000263	34995502	10.1016/j.ajhg.2021.11.008	True		European:100	European:37.5|African:25|East Asian:12.5|Greater Middle Eastern:12.5|South Asian:12.5	https://ftp.ebi.ac.uk/pub/databases/spot/pgs/scores/PGS002070/ScoringFiles/PGS002070.txt.gz	PGS obtained from the Catalog should be cited appropriately, and used in accordance with any licensing restrictions set by the authors. See EBI Terms of Use (https://www.ebi.ac.uk/about/terms-of-use/) for additional details.
PGS002071	Other chronic nonalcoholic liver disease	liver disease	EFO_0001421	-0.0453534	0.0246591	0.95566	0.910569	1.00298	0.0329418	portability-ldpred2_571.5	LDpred2 (bigsnpr)	LDpred2-auto using HapMap3 variants	GRCh37	352506	0	beta	PGP000263	34995502	10.1016/j.ajhg.2021.11.008	True		European:100	European:37.5|African:25|East Asian:12.5|Greater Middle Eastern:12.5|South Asian:12.5	https://ftp.ebi.ac.uk/pub/databases/spot/pgs/scores/PGS002071/ScoringFiles/PGS002071.txt.gz	PGS obtained from the Catalog should be cited appropriately, and used in accordance with any licensing restrictions set by the authors. See EBI Terms of Use (https://www.ebi.ac.uk/about/terms-of-use/) for additional details.
PGS002445	Endocrine and diabetes diseases	endocrine system disease|diabetes mellitus	EFO_0001379|EFO_0000400	-0.0483416	0.0263224	0.952808	0.904898	1.00326	0.0331407	disease_ENDOCRINE_DIABETES.P+T.0.001	Pruning and Thresholding (P+T)	p < 0.001	GRCh37	15629	0	beta	PGP000332	35393596	10.1038/s41588-022-01036-9	True	European:100		African:25|East Asian:25|European:25|South Asian:25	https://ftp.ebi.ac.uk/pub/databases/spot/pgs/scores/PGS002445/ScoringFiles/PGS002445.txt.gz	PGS obtained from the Catalog should be cited appropriately, and used in accordance with any licensing restrictions set by the authors. See EBI Terms of Use (https://www.ebi.ac.uk/about/terms-of-use/) for additional details.
PGS001422	Mean FA in cingulum hippocampus on FA skeleton (R)	brain volume measurement|neuroimaging measurement	EFO_0006930|EFO_0004346	0.0450377	0.0245274	1.04607	0.996969	1.09758	0.0331625	GBE_INI25092	snpnet		GRCh37	879	0	NR	PGP000244	35324888	10.1371/journal.pgen.1010105	True		European:100	European:40|African:20|East Asian:20|South Asian:20	https://ftp.ebi.ac.uk/pub/databases/spot/pgs/scores/PGS001422/ScoringFiles/PGS001422.txt.gz	PGS obtained from the Catalog should be cited appropriately, and used in accordance with any licensing restrictions set by the authors. See EBI Terms of Use (https://www.ebi.ac.uk/about/terms-of-use/) for additional details.
PGS000743	Melanoma	melanoma	EFO_0000756	0.0455339	0.0248179	1.04659	0.996896	1.09875	0.0332739	PRS_melanoma	Genome-wide significant variants	SNPs with previously confirmed melanoma risk	NR	45	0	log(OR)	PGP000151	29890168	10.1016/j.jid.2018.05.023	True	European:100		European:100	https://ftp.ebi.ac.uk/pub/databases/spot/pgs/scores/PGS000743/ScoringFiles/PGS000743.txt.gz	PGS obtained from the Catalog should be cited appropriately, and used in accordance with any licensing restrictions set by the authors. See EBI Terms of Use (https://www.ebi.ac.uk/about/terms-of-use/) for additional details.
PGS002165	Cystatin C	cystatin C measurement	EFO_0004617	-0.0446755	0.0246076	0.956308	0.911279	1.00356	0.0347221	portability-ldpred2_log_cystatinC	LDpred2 (bigsnpr)	LDpred2-auto using HapMap3 variants	GRCh37	781302	0	beta	PGP000263	34995502	10.1016/j.ajhg.2021.11.008	True		European:100	European:37.5|African:25|East Asian:12.5|Greater Middle Eastern:12.5|South Asian:12.5	https://ftp.ebi.ac.uk/pub/databases/spot/pgs/scores/PGS002165/ScoringFiles/PGS002165.txt.gz	PGS obtained from the Catalog should be cited appropriately, and used in accordance with any licensing restrictions set by the authors. See EBI Terms of Use (https://www.ebi.ac.uk/about/terms-of-use/) for additional details.
PGS000683	Gamma glutamyltransferase [U/L]	serum gamma-glutamyl transferase measurement	EFO_0004532	-0.0445887	0.0245741	0.956391	0.911418	1.00358	0.0348036	snpnet.Gamma_glutamyltransferase	snpnet	1,080,968 variants as input (directly genotyped variants, imputed HLA allelotypes, and CNVs)	hg19	17323	0	beta	PGP000128	33462484	10.1038/s41588-020-00757-z	True		European:100	European:40|African:20|East Asian:20|South Asian:20	https://ftp.ebi.ac.uk/pub/databases/spot/pgs/scores/PGS000683/ScoringFiles/PGS000683.txt.gz	Creative Commons Attribution 4.0 International (CC BY 4.0)
PGS002483	BMI	body mass index	EFO_0004340	-0.0453502	0.025014	0.955663	0.909939	1.00368	0.0349165	body_BMIz.P+T.0.01	Pruning and Thresholding (P+T)	p < 0.01	GRCh37	162598	0	beta	PGP000332	35393596	10.1038/s41588-022-01036-9	True	European:100		African:25|East Asian:25|European:25|South Asian:25	https://ftp.ebi.ac.uk/pub/databases/spot/pgs/scores/PGS002483/ScoringFiles/PGS002483.txt.gz	PGS obtained from the Catalog should be cited appropriately, and used in accordance with any licensing restrictions set by the authors. See EBI Terms of Use (https://www.ebi.ac.uk/about/terms-of-use/) for additional details.
PGS000816	Alanine transaminase	serum alanine aminotransferase measurement	EFO_0004735	-0.0445026	0.0246306	0.956473	0.911395	1.00378	0.0353967	GRS150_ALT	Variants associated with alanine transaminase levels	p < 1e-9	GRCh37	150	0	beta	PGP000201	33972514	10.1038/s41467-021-22338-2	True	European:100	European:100	European:100	https://ftp.ebi.ac.uk/pub/databases/spot/pgs/scores/PGS000816/ScoringFiles/PGS000816.txt.gz	PGS obtained from the Catalog should be cited appropriately, and used in accordance with any licensing restrictions set by the authors. See EBI Terms of Use (https://www.ebi.ac.uk/about/terms-of-use/) for additional details.
PGS002408	Hypothyroidism	hypothyroidism	EFO_0004705	-0.0470094	0.0260329	0.954078	0.906618	1.00402	0.035477	disease_HYPOTHYROIDISM_SELF_REP.P+T.0.0001	Pruning and Thresholding (P+T)	p < 0.0001	GRCh37	4815	0	beta	PGP000332	35393596	10.1038/s41588-022-01036-9	True	European:100		African:25|East Asian:25|European:25|South Asian:25	https://ftp.ebi.ac.uk/pub/databases/spot/pgs/scores/PGS002408/ScoringFiles/PGS002408.txt.gz	PGS obtained from the Catalog should be cited appropriately, and used in accordance with any licensing restrictions set by the authors. See EBI Terms of Use (https://www.ebi.ac.uk/about/terms-of-use/) for additional details.
PGS002104	Hearing difficulty/problems	hearing disorder	MONDO_0021945	-0.0444963	0.0246468	0.956479	0.911372	1.00382	0.0355096	portability-ldpred2_bad_hearing	LDpred2 (bigsnpr)	LDpred2-auto using HapMap3 variants	GRCh37	869179	0	beta	PGP000263	34995502	10.1016/j.ajhg.2021.11.008	True		European:100	European:37.5|African:25|East Asian:12.5|Greater Middle Eastern:12.5|South Asian:12.5	https://ftp.ebi.ac.uk/pub/databases/spot/pgs/scores/PGS002104/ScoringFiles/PGS002104.txt.gz	PGS obtained from the Catalog should be cited appropriately, and used in accordance with any licensing restrictions set by the authors. See EBI Terms of Use (https://www.ebi.ac.uk/about/terms-of-use/) for additional details.
PGS000320	Body mass index	body mass index	EFO_0004340	-0.0453144	0.0252658	0.955697	0.909523	1.00422	0.0364459	PRS_BMI	PRSice	p < 0.5; r2 < 0.8; MAF > 5%; INFO > 0.4	NR	263640	0	NR	PGP000096	32692746	10.1371/journal.pmed.1003196	True	European:99.1|Hispanic or Latin American:0.5|African:0.4	European:100	European:100	https://ftp.ebi.ac.uk/pub/databases/spot/pgs/scores/PGS000320/ScoringFiles/PGS000320.txt.gz	PGS obtained from the Catalog should be cited appropriately, and used in accordance with any licensing restrictions set by the authors. See EBI Terms of Use (https://www.ebi.ac.uk/about/terms-of-use/) for additional details.
PGS002110	Skin colour	skin pigmentation	EFO_0003784	-0.0458378	0.0256251	0.955197	0.908407	1.0044	0.0368247	portability-ldpred2_darker_skin0	LDpred2 (bigsnpr)	LDpred2-auto using HapMap3 variants	GRCh37	275831	0	beta	PGP000263	34995502	10.1016/j.ajhg.2021.11.008	True		European:100	European:37.5|African:25|East Asian:12.5|Greater Middle Eastern:12.5|South Asian:12.5	https://ftp.ebi.ac.uk/pub/databases/spot/pgs/scores/PGS002110/ScoringFiles/PGS002110.txt.gz	PGS obtained from the Catalog should be cited appropriately, and used in accordance with any licensing restrictions set by the authors. See EBI Terms of Use (https://www.ebi.ac.uk/about/terms-of-use/) for additional details.
PGS002581	BMI	body mass index	EFO_0004340	-0.0442181	0.0247327	0.956745	0.911472	1.00427	0.0369012	body_BMIz.P+T.5e-08	Pruning and Thresholding (P+T)	p < 5e-08	GRCh37	2385	0	beta	PGP000332	35393596	10.1038/s41588-022-01036-9	True	European:100		African:25|East Asian:25|European:25|South Asian:25	https://ftp.ebi.ac.uk/pub/databases/spot/pgs/scores/PGS002581/ScoringFiles/PGS002581.txt.gz	PGS obtained from the Catalog should be cited appropriately, and used in accordance with any licensing restrictions set by the authors. See EBI Terms of Use (https://www.ebi.ac.uk/about/terms-of-use/) for additional details.
PGS000284	ST2 protein (ST2) serum levels	blood protein measurement	EFO_0007937	0.0442312	0.0247718	1.04522	0.995688	1.09722	0.0370864	ST2	LDpred	HapMap3 SNPs with MAF >0.05, HWE P>1e-05, imputation quality>0.95, fraction of causal markers 0.3.	GRCh37	552006	0	NR	PGP000089	33067605	10.1038/s42255-020-00287-2	True		European:100	European:100	https://ftp.ebi.ac.uk/pub/databases/spot/pgs/scores/PGS000284/ScoringFiles/PGS000284.txt.gz	PGS obtained from the Catalog should be cited appropriately, and used in accordance with any licensing restrictions set by the authors. See EBI Terms of Use (https://www.ebi.ac.uk/about/terms-of-use/) for additional details.
PGS001397	Frequency of walking for pleasure in last 4 weeks	physical activity measurement	EFO_0008002	-0.0441977	0.024765	0.956765	0.911433	1.00435	0.0371563	GBE_INI971	snpnet		GRCh37	1276	0	NR	PGP000244	35324888	10.1371/journal.pgen.1010105	True		European:100	European:40|African:20|East Asian:20|South Asian:20	https://ftp.ebi.ac.uk/pub/databases/spot/pgs/scores/PGS001397/ScoringFiles/PGS001397.txt.gz	PGS obtained from the Catalog should be cited appropriately, and used in accordance with any licensing restrictions set by the authors. See EBI Terms of Use (https://www.ebi.ac.uk/about/terms-of-use/) for additional details.
PGS002704	Lymphocyte Count	lymphocyte count	EFO_0004587	-0.0439148	0.0247118	0.957035	0.911786	1.00453	0.0377781	blood_LYMPHOCYTE_COUNT.SBayesR	SBayesR		GRCh37	983350	0	beta	PGP000332	35393596	10.1038/s41588-022-01036-9	True	European:100		African:25|East Asian:25|European:25|South Asian:25	https://ftp.ebi.ac.uk/pub/databases/spot/pgs/scores/PGS002704/ScoringFiles/PGS002704.txt.gz	PGS obtained from the Catalog should be cited appropriately, and used in accordance with any licensing restrictions set by the authors. See EBI Terms of Use (https://www.ebi.ac.uk/about/terms-of-use/) for additional details.
PGS000297	Height	body height	EFO_0004339	0.0452223	0.0255003	1.04626	0.995253	1.09988	0.0380811	GRS3290_Height	GWAS-significant (lead and secondary) variants	beta coefficient for effect size after TRAILS' correction and used as weights for the GRS. R2 threshold = 0.1	GRCh37	3290	0	Beta (corrected for sample overlap)	PGP000092	32527150	10.1161/circgen.119.002775	True	European:65.8|Not Reported:34.2		European:90.9|Greater Middle Eastern:9.1	https://ftp.ebi.ac.uk/pub/databases/spot/pgs/scores/PGS000297/ScoringFiles/PGS000297.txt.gz	PGS obtained from the Catalog should be cited appropriately, and used in accordance with any licensing restrictions set by the authors. See EBI Terms of Use (https://www.ebi.ac.uk/about/terms-of-use/) for additional details.
PGS000200	Coronary heart disease	coronary artery disease	EFO_0001645	0.0438059	0.0247062	1.04478	0.995392	1.09662	0.0381085	GRS28	Genome-wide significant variants		NR	28	0	log(OR)	PGP000082	23599444	10.1161/atvbaha.112.301120	True	European:88.3|South Asian:11.7		European:55.6|African:22.2|Hispanic or Latin American:22.2	https://ftp.ebi.ac.uk/pub/databases/spot/pgs/scores/PGS000200/ScoringFiles/PGS000200.txt.gz	PGS obtained from the Catalog should be cited appropriately, and used in accordance with any licensing restrictions set by the authors. See EBI Terms of Use (https://www.ebi.ac.uk/about/terms-of-use/) for additional details.
PGS000043	Venous thromboembolism	venous thromboembolism	EFO_0004286	-0.0436896	0.0246732	0.957251	0.91206	1.00468	0.0383031	PRS_VTE	Pruning + Clumping	P < 1×10^−5; R^2 > 0.2	GRCh37	297	0	NR	PGP000030	31676865	10.1038/s41588-019-0519-3	True	European:88.7|African:7.9|Hispanic or Latin American:3.4		European:100	https://ftp.ebi.ac.uk/pub/databases/spot/pgs/scores/PGS000043/ScoringFiles/PGS000043.txt.gz	PGS obtained from the Catalog should be cited appropriately, and used in accordance with any licensing restrictions set by the authors. See EBI Terms of Use (https://www.ebi.ac.uk/about/terms-of-use/) for additional details.
PGS000768	QT-interval	QT interval	EFO_0004682	0.0437573	0.0247126	1.04473	0.995332	1.09658	0.0383096	PRS_QT	Genome-wide significant variants	NR	GRCh37	68	0	beta	PGP000175	32429735	10.1161/circulationaha.120.045956	True	European:100		East Asian:33.3|European:33.3|Multi-ancestry (including European):33.3	https://ftp.ebi.ac.uk/pub/databases/spot/pgs/scores/PGS000768/ScoringFiles/PGS000768.txt.gz	PGS obtained from the Catalog should be cited appropriately, and used in accordance with any licensing restrictions set by the authors. See EBI Terms of Use (https://www.ebi.ac.uk/about/terms-of-use/) for additional details.
PGS000186	Platelet count	platelet count	EFO_0004309	0.0439056	0.0248229	1.04488	0.995264	1.09698	0.0384676	plt	Genome-wide significant variants	Conditionally independent GWAS associations	GRCh37	739	0	beta	PGP000078	32888494	10.1016/j.cell.2020.08.008	True	European:100		European:66.7|Greater Middle Eastern:33.3	https://ftp.ebi.ac.uk/pub/databases/spot/pgs/scores/PGS000186/ScoringFiles/PGS000186.txt.gz	PGS obtained from the Catalog should be cited appropriately, and used in accordance with any licensing restrictions set by the authors. See EBI Terms of Use (https://www.ebi.ac.uk/about/terms-of-use/) for additional details.
PGS002472	Thyroid (self-reported conditions)	thyroid disease	EFO_1000627	-0.0468135	0.0265197	0.954265	0.905931	1.00518	0.038762	disease_THYROID_ANY_SELF_REP.P+T.0.001	Pruning and Thresholding (P+T)	p < 0.001	GRCh37	16694	0	beta	PGP000332	35393596	10.1038/s41588-022-01036-9	True	European:100		African:25|East Asian:25|European:25|South Asian:25	https://ftp.ebi.ac.uk/pub/databases/spot/pgs/scores/PGS002472/ScoringFiles/PGS002472.txt.gz	PGS obtained from the Catalog should be cited appropriately, and used in accordance with any licensing restrictions set by the authors. See EBI Terms of Use (https://www.ebi.ac.uk/about/terms-of-use/) for additional details.
PGS001611	Volume of grey matter in V Cerebellum (R)	grey matter volume measurement|neuroimaging measurement	EFO_0005420|EFO_0004346	0.0436373	0.0247486	1.0446	0.995142	1.09652	0.0389313	GBE_INI25896	snpnet		GRCh37	184	0	NR	PGP000244	35324888	10.1371/journal.pgen.1010105	True		European:100	European:40|African:20|East Asian:20|South Asian:20	https://ftp.ebi.ac.uk/pub/databases/spot/pgs/scores/PGS001611/ScoringFiles/PGS001611.txt.gz	PGS obtained from the Catalog should be cited appropriately, and used in accordance with any licensing restrictions set by the authors. See EBI Terms of Use (https://www.ebi.ac.uk/about/terms-of-use/) for additional details.
PGS001345	Asthma (diagnosed by doctor)	asthma	MONDO_0004979	-0.0451032	0.0255855	0.955899	0.909145	1.00506	0.0389638	GBE_BIN22127	snpnet		GRCh37	435	0	NR	PGP000244	35324888	10.1371/journal.pgen.1010105	True		European:100	European:40|African:20|East Asian:20|South Asian:20	https://ftp.ebi.ac.uk/pub/databases/spot/pgs/scores/PGS001345/ScoringFiles/PGS001345.txt.gz	PGS obtained from the Catalog should be cited appropriately, and used in accordance with any licensing restrictions set by the authors. See EBI Terms of Use (https://www.ebi.ac.uk/about/terms-of-use/) for additional details.
PGS002379	Type 2 diabetes	type 2 diabetes mellitus	MONDO_0005148	-0.044189	0.0251682	0.956773	0.910721	1.00515	0.0395659	disease_T2D.BOLT-LMM-BBJ	BOLT-LMM-BBJ		GRCh37	920930	0	beta	PGP000332	35393596	10.1038/s41588-022-01036-9	True	East Asian:100		African:25|East Asian:25|European:25|South Asian:25	https://ftp.ebi.ac.uk/pub/databases/spot/pgs/scores/PGS002379/ScoringFiles/PGS002379.txt.gz	PGS obtained from the Catalog should be cited appropriately, and used in accordance with any licensing restrictions set by the authors. See EBI Terms of Use (https://www.ebi.ac.uk/about/terms-of-use/) for additional details.
PGS002199	Ventricular rate	ventricular rate measurement	EFO_0007928	0.0435705	0.0248213	1.04453	0.994934	1.09661	0.0395981	portability-ldpred2_log_ventricular_rate	LDpred2 (bigsnpr)	LDpred2-auto using HapMap3 variants	GRCh37	705680	0	beta	PGP000263	34995502	10.1016/j.ajhg.2021.11.008	True		European:100	European:37.5|African:25|East Asian:12.5|Greater Middle Eastern:12.5|South Asian:12.5	https://ftp.ebi.ac.uk/pub/databases/spot/pgs/scores/PGS002199/ScoringFiles/PGS002199.txt.gz	PGS obtained from the Catalog should be cited appropriately, and used in accordance with any licensing restrictions set by the authors. See EBI Terms of Use (https://www.ebi.ac.uk/about/terms-of-use/) for additional details.
PGS002452	HbA1c	HbA1c measurement	EFO_0004541	-0.0448707	0.0256736	0.956121	0.909199	1.00546	0.0402547	biochemistry_HbA1c.P+T.0.001	Pruning and Thresholding (P+T)	p < 0.001	GRCh37	30603	0	beta	PGP000332	35393596	10.1038/s41588-022-01036-9	True	European:100		African:25|East Asian:25|European:25|South Asian:25	https://ftp.ebi.ac.uk/pub/databases/spot/pgs/scores/PGS002452/ScoringFiles/PGS002452.txt.gz	PGS obtained from the Catalog should be cited appropriately, and used in accordance with any licensing restrictions set by the authors. See EBI Terms of Use (https://www.ebi.ac.uk/about/terms-of-use/) for additional details.
PGS001358	3mm cylindrical power (R)	eye measurement	EFO_0004731	-0.0433758	0.0248227	0.957551	0.912079	1.00529	0.0402823	GBE_INI5116	snpnet		GRCh37	148	0	NR	PGP000244	35324888	10.1371/journal.pgen.1010105	True		European:100	European:40|African:20|East Asian:20|South Asian:20	https://ftp.ebi.ac.uk/pub/databases/spot/pgs/scores/PGS001358/ScoringFiles/PGS001358.txt.gz	PGS obtained from the Catalog should be cited appropriately, and used in accordance with any licensing restrictions set by the authors. See EBI Terms of Use (https://www.ebi.ac.uk/about/terms-of-use/) for additional details.
PGS002533	Balding Type 1	balding measurement	EFO_0007825	-0.0432927	0.0247895	0.957631	0.912214	1.00531	0.0403698	body_BALDING1.P+T.1e-06	Pruning and Thresholding (P+T)	p < 1e-06	GRCh37	2899	0	beta	PGP000332	35393596	10.1038/s41588-022-01036-9	True	European:100		African:25|East Asian:25|European:25|South Asian:25	https://ftp.ebi.ac.uk/pub/databases/spot/pgs/scores/PGS002533/ScoringFiles/PGS002533.txt.gz	PGS obtained from the Catalog should be cited appropriately, and used in accordance with any licensing restrictions set by the authors. See EBI Terms of Use (https://www.ebi.ac.uk/about/terms-of-use/) for additional details.
PGS002498	Glucose	glucose measurement	EFO_0004468	-0.0471488	0.0270389	0.953945	0.904706	1.00586	0.0406026	biochemistry_Glucose.P+T.0.01	Pruning and Thresholding (P+T)	p < 0.01	GRCh37	95023	0	beta	PGP000332	35393596	10.1038/s41588-022-01036-9	True	European:100		African:25|East Asian:25|European:25|South Asian:25	https://ftp.ebi.ac.uk/pub/databases/spot/pgs/scores/PGS002498/ScoringFiles/PGS002498.txt.gz	PGS obtained from the Catalog should be cited appropriately, and used in accordance with any licensing restrictions set by the authors. See EBI Terms of Use (https://www.ebi.ac.uk/about/terms-of-use/) for additional details.
PGS001937	Ease of skin tanning	suntan	EFO_0004279	0.0443514	0.0254557	1.04535	0.994474	1.09883	0.0407281	portability-PLR_less_tanned	Penalized regression (bigstatsr)	HapMap3 variants	GRCh37	16197	0	beta	PGP000263	34995502	10.1016/j.ajhg.2021.11.008	True		European:100	European:37.5|African:25|East Asian:12.5|Greater Middle Eastern:12.5|South Asian:12.5	https://ftp.ebi.ac.uk/pub/databases/spot/pgs/scores/PGS001937/ScoringFiles/PGS001937.txt.gz	PGS obtained from the Catalog should be cited appropriately, and used in accordance with any licensing restrictions set by the authors. See EBI Terms of Use (https://www.ebi.ac.uk/about/terms-of-use/) for additional details.
PGS002600	Height	body height	EFO_0004339	0.0434517	0.0249718	1.04441	0.994522	1.0968	0.040927	body_HEIGHTz.P+T.5e-08	Pruning and Thresholding (P+T)	p < 5e-08	GRCh37	18937	0	beta	PGP000332	35393596	10.1038/s41588-022-01036-9	True	European:100		African:25|East Asian:25|European:25|South Asian:25	https://ftp.ebi.ac.uk/pub/databases/spot/pgs/scores/PGS002600/ScoringFiles/PGS002600.txt.gz	PGS obtained from the Catalog should be cited appropriately, and used in accordance with any licensing restrictions set by the authors. See EBI Terms of Use (https://www.ebi.ac.uk/about/terms-of-use/) for additional details.
PGS002649	Height	body height	EFO_0004339	0.0434642	0.0250031	1.04442	0.994473	1.09688	0.0410741	body_HEIGHTz.PolyFun-pred	PolyFun-pred		GRCh37	478839	0	beta	PGP000332	35393596	10.1038/s41588-022-01036-9	True	European:100		African:25|East Asian:25|European:25|South Asian:25	https://ftp.ebi.ac.uk/pub/databases/spot/pgs/scores/PGS002649/ScoringFiles/PGS002649.txt.gz	PGS obtained from the Catalog should be cited appropriately, and used in accordance with any licensing restrictions set by the authors. See EBI Terms of Use (https://www.ebi.ac.uk/about/terms-of-use/) for additional details.
PGS002178	IGF-1	IGF-1 measurement	EFO_0004627	0.0431611	0.0248562	1.04411	0.994458	1.09623	0.0412437	portability-ldpred2_log_IGF1	LDpred2 (bigsnpr)	LDpred2-auto using HapMap3 variants	GRCh37	817740	0	beta	PGP000263	34995502	10.1016/j.ajhg.2021.11.008	True		European:100	European:37.5|African:25|East Asian:12.5|Greater Middle Eastern:12.5|South Asian:12.5	https://ftp.ebi.ac.uk/pub/databases/spot/pgs/scores/PGS002178/ScoringFiles/PGS002178.txt.gz	PGS obtained from the Catalog should be cited appropriately, and used in accordance with any licensing restrictions set by the authors. See EBI Terms of Use (https://www.ebi.ac.uk/about/terms-of-use/) for additional details.
PGS002475	Type 2 diabetes	type 2 diabetes mellitus	MONDO_0005148	-0.0458227	0.0264363	0.955211	0.906977	1.00601	0.0415186	disease_T2D.P+T.0.001	Pruning and Thresholding (P+T)	p < 0.001	GRCh37	16275	0	beta	PGP000332	35393596	10.1038/s41588-022-01036-9	True	European:100		African:25|East Asian:25|European:25|South Asian:25	https://ftp.ebi.ac.uk/pub/databases/spot/pgs/scores/PGS002475/ScoringFiles/PGS002475.txt.gz	PGS obtained from the Catalog should be cited appropriately, and used in accordance with any licensing restrictions set by the authors. See EBI Terms of Use (https://www.ebi.ac.uk/about/terms-of-use/) for additional details.
PGS000372	Colorectal cancer	colorectal cancer	EFO_0005842	0.0430381	0.0249236	1.04398	0.994205	1.09624	0.042102	PRSWEB_PHECODE153_GWAS-Catalog-r2019-05-03-X153_PT_UKB_20200608	Pruning and Thresholding (P+T)	LD Clumping (MAF >= 1%, r^2 <= 0.1) & P<=7e-06	GRCh37	27	0	NR	PGP000118	32991828	10.1016/j.ajhg.2020.08.025	True	European:100	European:100	European:100	https://ftp.ebi.ac.uk/pub/databases/spot/pgs/scores/PGS000372/ScoringFiles/PGS000372.txt.gz	PGS obtained from the Catalog should be cited appropriately, and used in accordance with any licensing restrictions set by the authors. See EBI Terms of Use (https://www.ebi.ac.uk/about/terms-of-use/) for additional details.
PGS002255	Physical activity (measured)	physical activity measurement	EFO_0008002	0.0428397	0.0248687	1.04377	0.994114	1.09591	0.0424774	PRS_measured	LDpred	HapMap3 variants, MAF > 5%, excluding MHC region (GRCh37: 6p22.1–21.3)	GRCh37	1140182	0	beta	PGP000280	32049886	10.1249/mss.0000000000002290	True	European:100		European:100	https://ftp.ebi.ac.uk/pub/databases/spot/pgs/scores/PGS002255/ScoringFiles/PGS002255.txt.gz	PGS obtained from the Catalog should be cited appropriately, and used in accordance with any licensing restrictions set by the authors. See EBI Terms of Use (https://www.ebi.ac.uk/about/terms-of-use/) for additional details.
PGS000597	Malignant neoplasm of testis	testicular carcinoma	EFO_0005088	0.0427811	0.0249125	1.04371	0.993971	1.09594	0.0429662	PRSWEB_PHECODE187.2_20001-1045_LASSOSUM_MGI_20200608	Lassosum	s=0.9;Lambda=0.07848	GRCh37	771	0	NR	PGP000118	32991828	10.1016/j.ajhg.2020.08.025	True	European:100	European:100	European:100	https://ftp.ebi.ac.uk/pub/databases/spot/pgs/scores/PGS000597/ScoringFiles/PGS000597.txt.gz	PGS obtained from the Catalog should be cited appropriately, and used in accordance with any licensing restrictions set by the authors. See EBI Terms of Use (https://www.ebi.ac.uk/about/terms-of-use/) for additional details.
PGS000146	Colorectal cancer risk	colorectal cancer	EFO_0005842	0.0426086	0.0248704	1.04353	0.993881	1.09566	0.0433357	CRC_GRS_27	Genome-wide significant variants	LD r2 > 0.5	hg19	27	0	log(OR)	PGP000069	25683114	10.1053/j.gastro.2015.02.010	True	European:90.5|East Asian:7.4|Not Reported:2.1		European:100	https://ftp.ebi.ac.uk/pub/databases/spot/pgs/scores/PGS000146/ScoringFiles/PGS000146.txt.gz	PGS obtained from the Catalog should be cited appropriately, and used in accordance with any licensing restrictions set by the authors. See EBI Terms of Use (https://www.ebi.ac.uk/about/terms-of-use/) for additional details.
PGS002466	Red Blood Cell Count	erythrocyte count	EFO_0004305	-0.0428743	0.0250685	0.958032	0.912097	1.00628	0.0436067	blood_RED_COUNT.P+T.0.001	Pruning and Thresholding (P+T)	p < 0.001	GRCh37	41471	0	beta	PGP000332	35393596	10.1038/s41588-022-01036-9	True	European:100		African:25|East Asian:25|European:25|South Asian:25	https://ftp.ebi.ac.uk/pub/databases/spot/pgs/scores/PGS002466/ScoringFiles/PGS002466.txt.gz	PGS obtained from the Catalog should be cited appropriately, and used in accordance with any licensing restrictions set by the authors. See EBI Terms of Use (https://www.ebi.ac.uk/about/terms-of-use/) for additional details.
PGS002502	Height	body height	EFO_0004339	0.0432111	0.0252826	1.04416	0.993677	1.0972	0.043714	body_HEIGHTz.P+T.0.01	Pruning and Thresholding (P+T)	p < 0.01	GRCh37	262080	0	beta	PGP000332	35393596	10.1038/s41588-022-01036-9	True	European:100		African:25|East Asian:25|European:25|South Asian:25	https://ftp.ebi.ac.uk/pub/databases/spot/pgs/scores/PGS002502/ScoringFiles/PGS002502.txt.gz	PGS obtained from the Catalog should be cited appropriately, and used in accordance with any licensing restrictions set by the authors. See EBI Terms of Use (https://www.ebi.ac.uk/about/terms-of-use/) for additional details.
PGS001586	Volume of grey matter in Parahippocampal Gyrus, posterior division (R)	grey matter volume measurement|neuroimaging measurement	EFO_0005420|EFO_0004346	0.0428754	0.0251188	1.04381	0.993663	1.09648	0.0439199	GBE_INI25851	snpnet		GRCh37	1078	0	NR	PGP000244	35324888	10.1371/journal.pgen.1010105	True		European:100	European:40|African:20|East Asian:20|South Asian:20	https://ftp.ebi.ac.uk/pub/databases/spot/pgs/scores/PGS001586/ScoringFiles/PGS001586.txt.gz	PGS obtained from the Catalog should be cited appropriately, and used in accordance with any licensing restrictions set by the authors. See EBI Terms of Use (https://www.ebi.ac.uk/about/terms-of-use/) for additional details.
PGS002689	Eczema	Eczema	HP_0000964	0.0425478	0.0249302	1.04347	0.993705	1.09572	0.0439411	disease_ALLERGY_ECZEMA_DIAGNOSED.SBayesR	SBayesR		GRCh37	957578	0	beta	PGP000332	35393596	10.1038/s41588-022-01036-9	True	European:100		African:25|East Asian:25|European:25|South Asian:25	https://ftp.ebi.ac.uk/pub/databases/spot/pgs/scores/PGS002689/ScoringFiles/PGS002689.txt.gz	PGS obtained from the Catalog should be cited appropriately, and used in accordance with any licensing restrictions set by the authors. See EBI Terms of Use (https://www.ebi.ac.uk/about/terms-of-use/) for additional details.
PGS002743	Colorectal cancer	colorectal cancer	EFO_0005842	0.0426832	0.0250146	1.04361	0.993675	1.09605	0.0439732	PRS115_EUR	Genome-wide significant SNPs	r2<0.1, MAF>1%	hg19	115	0	log(OR)	PGP000354	35765848	10.1002/ijc.34194	True	European:61.9|East Asian:36.5|African:1.3|Additional Diverse Ancestries:0.2	East Asian:100	East Asian:100	https://ftp.ebi.ac.uk/pub/databases/spot/pgs/scores/PGS002743/ScoringFiles/PGS002743.txt.gz	PGS obtained from the Catalog should be cited appropriately, and used in accordance with any licensing restrictions set by the authors. See EBI Terms of Use (https://www.ebi.ac.uk/about/terms-of-use/) for additional details.
PGS002328	Glucose	glucose measurement	EFO_0004468	0.042396	0.0249289	1.04331	0.993556	1.09555	0.0445017	biochemistry_Glucose.BOLT-LMM	BOLT-LMM		GRCh37	1109311	0	beta	PGP000332	35393596	10.1038/s41588-022-01036-9	True	European:100		African:25|East Asian:25|European:25|South Asian:25	https://ftp.ebi.ac.uk/pub/databases/spot/pgs/scores/PGS002328/ScoringFiles/PGS002328.txt.gz	PGS obtained from the Catalog should be cited appropriately, and used in accordance with any licensing restrictions set by the authors. See EBI Terms of Use (https://www.ebi.ac.uk/about/terms-of-use/) for additional details.
PGS001859	Anal and rectal polyp	anal polyp|polyp of rectum	MONDO_0060766|MONDO_0021398	0.0423216	0.0249907	1.04323	0.993362	1.0956	0.0451809	portability-PLR_565.1	Penalized regression (bigstatsr)	HapMap3 variants	GRCh37	789	0	beta	PGP000263	34995502	10.1016/j.ajhg.2021.11.008	True		European:100	European:37.5|African:25|East Asian:12.5|Greater Middle Eastern:12.5|South Asian:12.5	https://ftp.ebi.ac.uk/pub/databases/spot/pgs/scores/PGS001859/ScoringFiles/PGS001859.txt.gz	PGS obtained from the Catalog should be cited appropriately, and used in accordance with any licensing restrictions set by the authors. See EBI Terms of Use (https://www.ebi.ac.uk/about/terms-of-use/) for additional details.
PGS002739	Alcohol use disorder	alcohol dependence	MONDO_0007079	0.0424726	0.0251016	1.04339	0.993296	1.096	0.0453201	PRS_gene	PRS-CSx (gene-based)	Concordant variants located within gene boundaries (defined as within the region containing the gene plus 1 kb upstream of the transcription start site and 1kb downstream of the transcription end site; annotated using ANNOVAR based on NCBI RefSeq GRCh37) were used	GRCh37	858	0	beta	PGP000346	35790736	10.1038/s41398-022-02029-2	True	European:88.5|African:11.5		African:100	https://ftp.ebi.ac.uk/pub/databases/spot/pgs/scores/PGS002739/ScoringFiles/PGS002739.txt.gz	PGS obtained from the Catalog should be cited appropriately, and used in accordance with any licensing restrictions set by the authors. See EBI Terms of Use (https://www.ebi.ac.uk/about/terms-of-use/) for additional details.
PGS002442	Diabetes (any type)	diabetes mellitus	EFO_0000400	-0.0450783	0.0225459	0.955923	0.9146	0.999112	0.0455646	disease_DIABETES_ANY_DIAGNOSED.P+T.0.001	Pruning and Thresholding (P+T)	p < 0.001	GRCh37	15915	0	beta	PGP000332	35393596	10.1038/s41588-022-01036-9	True	European:100		African:25|East Asian:25|European:25|South Asian:25	https://ftp.ebi.ac.uk/pub/databases/spot/pgs/scores/PGS002442/ScoringFiles/PGS002442.txt.gz	PGS obtained from the Catalog should be cited appropriately, and used in accordance with any licensing restrictions set by the authors. See EBI Terms of Use (https://www.ebi.ac.uk/about/terms-of-use/) for additional details.
PGS000277	P-selectin glycoprotein ligand 1 (PSGL-1) serum levels	blood protein measurement	EFO_0007937	0.0471623	0.0236336	1.04829	1.00084	1.09799	0.045982	PSGL-1	LDpred	HapMap3 SNPs with MAF >0.05, HWE P>1e-05, imputation quality>0.95, fraction of causal markers 0.03.	GRCh37	552165	0	NR	PGP000089	33067605	10.1038/s42255-020-00287-2	True		European:100	European:100	https://ftp.ebi.ac.uk/pub/databases/spot/pgs/scores/PGS000277/ScoringFiles/PGS000277.txt.gz	PGS obtained from the Catalog should be cited appropriately, and used in accordance with any licensing restrictions set by the authors. See EBI Terms of Use (https://www.ebi.ac.uk/about/terms-of-use/) for additional details.
PGS002515	Red Blood Cell Count	erythrocyte count	EFO_0004305	-0.0429304	0.0215467	0.957978	0.918364	0.999301	0.0463231	blood_RED_COUNT.P+T.0.01	Pruning and Thresholding (P+T)	p < 0.01	GRCh37	150047	0	beta	PGP000332	35393596	10.1038/s41588-022-01036-9	True	European:100		African:25|East Asian:25|European:25|South Asian:25	https://ftp.ebi.ac.uk/pub/databases/spot/pgs/scores/PGS002515/ScoringFiles/PGS002515.txt.gz	PGS obtained from the Catalog should be cited appropriately, and used in accordance with any licensing restrictions set by the authors. See EBI Terms of Use (https://www.ebi.ac.uk/about/terms-of-use/) for additional details.
PGS000274	Platelet-derived growth factor subunit B (PDGF_subunit_B) serum levels	blood protein measurement	EFO_0007937	0.0442448	0.0222173	1.04524	1.0007	1.09176	0.0464303	PDGF_subunit_B	LDpred	HapMap3 SNPs with MAF >0.05, HWE P>1e-05, imputation quality>0.95, fraction of causal markers 1.	GRCh37	552265	0	NR	PGP000089	33067605	10.1038/s42255-020-00287-2	True		European:100	European:100	https://ftp.ebi.ac.uk/pub/databases/spot/pgs/scores/PGS000274/ScoringFiles/PGS000274.txt.gz	PGS obtained from the Catalog should be cited appropriately, and used in accordance with any licensing restrictions set by the authors. See EBI Terms of Use (https://www.ebi.ac.uk/about/terms-of-use/) for additional details.
PGS002563	Psoriasis	psoriasis	EFO_0000676	-0.042123	0.0211644	0.958752	0.919794	0.999359	0.046561	disease_PSORIASIS.P+T.1e-06	Pruning and Thresholding (P+T)	p < 1e-06	GRCh37	1348	0	beta	PGP000332	35393596	10.1038/s41588-022-01036-9	True	European:100		African:25|East Asian:25|European:25|South Asian:25	https://ftp.ebi.ac.uk/pub/databases/spot/pgs/scores/PGS002563/ScoringFiles/PGS002563.txt.gz	PGS obtained from the Catalog should be cited appropriately, and used in accordance with any licensing restrictions set by the authors. See EBI Terms of Use (https://www.ebi.ac.uk/about/terms-of-use/) for additional details.
PGS002404	Height	body height	EFO_0004339	0.0425022	0.0213651	1.04342	1.00063	1.08804	0.0466643	body_HEIGHTz.P+T.0.0001	Pruning and Thresholding (P+T)	p < 0.0001	GRCh37	56984	0	beta	PGP000332	35393596	10.1038/s41588-022-01036-9	True	European:100		African:25|East Asian:25|European:25|South Asian:25	https://ftp.ebi.ac.uk/pub/databases/spot/pgs/scores/PGS002404/ScoringFiles/PGS002404.txt.gz	PGS obtained from the Catalog should be cited appropriately, and used in accordance with any licensing restrictions set by the authors. See EBI Terms of Use (https://www.ebi.ac.uk/about/terms-of-use/) for additional details.
PGS002229	Urate	urate measurement	EFO_0004531	-0.0421369	0.0211896	0.958739	0.919736	0.999395	0.0467493	portability-ldpred2_urate	LDpred2 (bigsnpr)	LDpred2-auto using HapMap3 variants	GRCh37	698001	0	beta	PGP000263	34995502	10.1016/j.ajhg.2021.11.008	True		European:100	European:37.5|African:25|East Asian:12.5|Greater Middle Eastern:12.5|South Asian:12.5	https://ftp.ebi.ac.uk/pub/databases/spot/pgs/scores/PGS002229/ScoringFiles/PGS002229.txt.gz	PGS obtained from the Catalog should be cited appropriately, and used in accordance with any licensing restrictions set by the authors. See EBI Terms of Use (https://www.ebi.ac.uk/about/terms-of-use/) for additional details.
PGS000776	Cirrhosis	cirrhosis of liver	EFO_0001422	-0.0420086	0.0211319	0.958862	0.919958	0.99941	0.0468201	GRS9_Cirr	Variants significantly associated with alcohol-related cirrhosis	FDR < 20%	NR	9	0	beta	PGP000180	32561361	10.1053/j.gastro.2020.06.014	True	European:100	European:100	Not Reported:100	https://ftp.ebi.ac.uk/pub/databases/spot/pgs/scores/PGS000776/ScoringFiles/PGS000776.txt.gz	PGS obtained from the Catalog should be cited appropriately, and used in accordance with any licensing restrictions set by the authors. See EBI Terms of Use (https://www.ebi.ac.uk/about/terms-of-use/) for additional details.
PGS002121	RR interval	RR interval	EFO_0004831	-0.0421976	0.0212305	0.95868	0.919607	0.999414	0.0468568	portability-ldpred2_ECG_RR_interval	LDpred2 (bigsnpr)	LDpred2-auto using HapMap3 variants	GRCh37	616710	0	beta	PGP000263	34995502	10.1016/j.ajhg.2021.11.008	True		European:100	European:37.5|African:25|East Asian:12.5|Greater Middle Eastern:12.5|South Asian:12.5	https://ftp.ebi.ac.uk/pub/databases/spot/pgs/scores/PGS002121/ScoringFiles/PGS002121.txt.gz	PGS obtained from the Catalog should be cited appropriately, and used in accordance with any licensing restrictions set by the authors. See EBI Terms of Use (https://www.ebi.ac.uk/about/terms-of-use/) for additional details.
PGS000489	Breast cancer (female)	breast carcinoma	EFO_0000305	-0.041895	0.0210844	0.95897	0.920148	0.999431	0.0469204	PRSWEB_PHECODE174.1_Onco-iCOGS-ER-negative-BRCA_P_5e-08_MGI_20200608	GWAS Hits	LD Clumping (MAF >= 1%, r^2 <= 0.1) & P<=5e-08	GRCh37	49	0	NR	PGP000118	32991828	10.1016/j.ajhg.2020.08.025	True	European:100	European:100	European:100	https://ftp.ebi.ac.uk/pub/databases/spot/pgs/scores/PGS000489/ScoringFiles/PGS000489.txt.gz	PGS obtained from the Catalog should be cited appropriately, and used in accordance with any licensing restrictions set by the authors. See EBI Terms of Use (https://www.ebi.ac.uk/about/terms-of-use/) for additional details.
PGS000494	Breast cancer (female)	breast carcinoma	EFO_0000305	-0.041895	0.0210844	0.95897	0.920148	0.999431	0.0469204	PRSWEB_PHECODE174.1_Onco-iCOGS-ER-negative-BRCA_PT_UKB_20200608	Pruning and Thresholding (P+T)	LD Clumping (MAF >= 1%, r^2 <= 0.1) & P<=5e-08	GRCh37	49	0	NR	PGP000118	32991828	10.1016/j.ajhg.2020.08.025	True	European:100	European:100	European:100	https://ftp.ebi.ac.uk/pub/databases/spot/pgs/scores/PGS000494/ScoringFiles/PGS000494.txt.gz	PGS obtained from the Catalog should be cited appropriately, and used in accordance with any licensing restrictions set by the authors. See EBI Terms of Use (https://www.ebi.ac.uk/about/terms-of-use/) for additional details.
PGS000490	Breast cancer (female)	breast carcinoma	EFO_0000305	-0.041895	0.0210844	0.95897	0.920148	0.999431	0.0469204	PRSWEB_PHECODE174.1_Onco-iCOGS-ER-negative-BRCA_P_5e-08_UKB_20200608	GWAS Hits	LD Clumping (MAF >= 1%, r^2 <= 0.1) & P<=5e-08	GRCh37	49	0	NR	PGP000118	32991828	10.1016/j.ajhg.2020.08.025	True	European:100	European:100	European:100	https://ftp.ebi.ac.uk/pub/databases/spot/pgs/scores/PGS000490/ScoringFiles/PGS000490.txt.gz	PGS obtained from the Catalog should be cited appropriately, and used in accordance with any licensing restrictions set by the authors. See EBI Terms of Use (https://www.ebi.ac.uk/about/terms-of-use/) for additional details.
PGS000011	Coronary artery disease	coronary artery disease	EFO_0001645	0.0420569	0.021178	1.04295	1.00055	1.08716	0.0470468	GRS50	Genome-wide significant variants	Also includes the SNPs from GRS 27 (Mega et al.; PMID:25748612)	NR	50	0	log(OR)	PGP000004	26392438	10.1093/eurheartj/ehv462	True	Multi-ancestry (including European):53.3|European:40.3|South Asian:6.4		European:58.3|African:16.7|Hispanic or Latin American:16.7|Multi-ancestry (including European):8.3	https://ftp.ebi.ac.uk/pub/databases/spot/pgs/scores/PGS000011/ScoringFiles/PGS000011.txt.gz	PGS obtained from the Catalog should be cited appropriately, and used in accordance with any licensing restrictions set by the authors. See EBI Terms of Use (https://www.ebi.ac.uk/about/terms-of-use/) for additional details.
PGS000687	IGF-1 [nmol/L]	IGF-1 measurement	EFO_0004627	0.0419187	0.0211351	1.04281	1.00049	1.08692	0.0473266	snpnet.IGF_1	snpnet	1,080,968 variants as input (directly genotyped variants, imputed HLA allelotypes, and CNVs)	hg19	23443	0	beta	PGP000128	33462484	10.1038/s41588-020-00757-z	True		European:100	European:40|African:20|East Asian:20|South Asian:20	https://ftp.ebi.ac.uk/pub/databases/spot/pgs/scores/PGS000687/ScoringFiles/PGS000687.txt.gz	Creative Commons Attribution 4.0 International (CC BY 4.0)
PGS001930	Immature reticulocyte fraction	Immature Reticulocyte Fraction Measurement	EFO_0009253	-0.0419627	0.0211951	0.958906	0.919886	0.99958	0.047723	portability-PLR_immature_reticulocyte_frac	Penalized regression (bigstatsr)	HapMap3 variants	GRCh37	39162	0	beta	PGP000263	34995502	10.1016/j.ajhg.2021.11.008	True		European:100	European:37.5|African:25|East Asian:12.5|Greater Middle Eastern:12.5|South Asian:12.5	https://ftp.ebi.ac.uk/pub/databases/spot/pgs/scores/PGS001930/ScoringFiles/PGS001930.txt.gz	PGS obtained from the Catalog should be cited appropriately, and used in accordance with any licensing restrictions set by the authors. See EBI Terms of Use (https://www.ebi.ac.uk/about/terms-of-use/) for additional details.
PGS001981	Ventricular rate	ventricular rate measurement	EFO_0007928	0.0417053	0.0211667	1.04259	1.00022	1.08675	0.0488005	portability-PLR_log_ventricular_rate	Penalized regression (bigstatsr)	HapMap3 variants	GRCh37	6324	0	beta	PGP000263	34995502	10.1016/j.ajhg.2021.11.008	True		European:100	European:37.5|African:25|East Asian:12.5|Greater Middle Eastern:12.5|South Asian:12.5	https://ftp.ebi.ac.uk/pub/databases/spot/pgs/scores/PGS001981/ScoringFiles/PGS001981.txt.gz	PGS obtained from the Catalog should be cited appropriately, and used in accordance with any licensing restrictions set by the authors. See EBI Terms of Use (https://www.ebi.ac.uk/about/terms-of-use/) for additional details.
PGS002291	Nasopharyngeal carcinoma	nasopharyngeal neoplasm	EFO_0004252	0.0551686	0.0280221	1.05672	1.00025	1.11638	0.0489813	PRS12_NPC	Genome-wide significant variants	previously reported variants <=0.0005, pjoint<5E-08, Pconditional<0.05, r2>0.9,	hg19	12	0	log(OR)	PGP000320	35414057	10.1038/s41467-022-29570-4	True	Not Reported:100		East Asian:100	https://ftp.ebi.ac.uk/pub/databases/spot/pgs/scores/PGS002291/ScoringFiles/PGS002291.txt.gz	PGS obtained from the Catalog should be cited appropriately, and used in accordance with any licensing restrictions set by the authors. See EBI Terms of Use (https://www.ebi.ac.uk/about/terms-of-use/) for additional details.
PGS001966	Mean carotid IMT (intima-medial thickness) at 120/150/210/240 degrees	carotid artery intima media thickness	EFO_0007117	-0.0416144	0.0211972	0.95924	0.920203	0.999932	0.0496227	portability-PLR_log_mean_carotid_IMT	Penalized regression (bigstatsr)	HapMap3 variants	GRCh37	11600	0	beta	PGP000263	34995502	10.1016/j.ajhg.2021.11.008	True		European:100	European:37.5|African:25|East Asian:12.5|Greater Middle Eastern:12.5|South Asian:12.5	https://ftp.ebi.ac.uk/pub/databases/spot/pgs/scores/PGS001966/ScoringFiles/PGS001966.txt.gz	PGS obtained from the Catalog should be cited appropriately, and used in accordance with any licensing restrictions set by the authors. See EBI Terms of Use (https://www.ebi.ac.uk/about/terms-of-use/) for additional details.
PGS001149	Whole body fat mass	fat body mass	EFO_0005409	-0.0416988	0.0212499	0.959159	0.92003	0.999951	0.0497267	GBE_INI23100	snpnet		GRCh37	27550	0	NR	PGP000244	35324888	10.1371/journal.pgen.1010105	True		European:100	European:40|African:20|East Asian:20|South Asian:20	https://ftp.ebi.ac.uk/pub/databases/spot/pgs/scores/PGS001149/ScoringFiles/PGS001149.txt.gz	PGS obtained from the Catalog should be cited appropriately, and used in accordance with any licensing restrictions set by the authors. See EBI Terms of Use (https://www.ebi.ac.uk/about/terms-of-use/) for additional details.
PGS000972	Microalbumin [> 40 mg/L]	urinary microalbumin measurement	EFO_0010967	-0.0417568	0.021313	0.959103	0.919863	1.00002	0.0500868	GBE_BIN10030500	snpnet		GRCh37	1097	0	NR	PGP000244	35324888	10.1371/journal.pgen.1010105	True		European:100	European:40|African:20|East Asian:20|South Asian:20	https://ftp.ebi.ac.uk/pub/databases/spot/pgs/scores/PGS000972/ScoringFiles/PGS000972.txt.gz	PGS obtained from the Catalog should be cited appropriately, and used in accordance with any licensing restrictions set by the authors. See EBI Terms of Use (https://www.ebi.ac.uk/about/terms-of-use/) for additional details.
PGS002551	Height	body height	EFO_0004339	0.041656	0.0212852	1.04254	0.999937	1.08695	0.0503431	body_HEIGHTz.P+T.1e-06	Pruning and Thresholding (P+T)	p < 1e-06	GRCh37	27070	0	beta	PGP000332	35393596	10.1038/s41588-022-01036-9	True	European:100		African:25|East Asian:25|European:25|South Asian:25	https://ftp.ebi.ac.uk/pub/databases/spot/pgs/scores/PGS002551/ScoringFiles/PGS002551.txt.gz	PGS obtained from the Catalog should be cited appropriately, and used in accordance with any licensing restrictions set by the authors. See EBI Terms of Use (https://www.ebi.ac.uk/about/terms-of-use/) for additional details.
PGS002134	Forced expiratory volume in 1-second (FEV1), Best measure	forced expiratory volume	EFO_0004314	0.0414408	0.0211934	1.04231	0.999902	1.08652	0.0505407	portability-ldpred2_FEV1	LDpred2 (bigsnpr)	LDpred2-auto using HapMap3 variants	GRCh37	940003	0	beta	PGP000263	34995502	10.1016/j.ajhg.2021.11.008	True		European:100	European:75|Greater Middle Eastern:25	https://ftp.ebi.ac.uk/pub/databases/spot/pgs/scores/PGS002134/ScoringFiles/PGS002134.txt.gz	PGS obtained from the Catalog should be cited appropriately, and used in accordance with any licensing restrictions set by the authors. See EBI Terms of Use (https://www.ebi.ac.uk/about/terms-of-use/) for additional details.
PGS002137	Fractured/broken bones in last 5 years	bone fracture	EFO_0003931	-0.0412892	0.0211379	0.959552	0.920609	1.00014	0.0507806	portability-ldpred2_fracture_5y	LDpred2 (bigsnpr)	LDpred2-auto using HapMap3 variants	GRCh37	738021	0	beta	PGP000263	34995502	10.1016/j.ajhg.2021.11.008	True		European:100	European:37.5|African:25|East Asian:12.5|Greater Middle Eastern:12.5|South Asian:12.5	https://ftp.ebi.ac.uk/pub/databases/spot/pgs/scores/PGS002137/ScoringFiles/PGS002137.txt.gz	PGS obtained from the Catalog should be cited appropriately, and used in accordance with any licensing restrictions set by the authors. See EBI Terms of Use (https://www.ebi.ac.uk/about/terms-of-use/) for additional details.
PGS002147	Immature reticulocyte fraction	Immature Reticulocyte Fraction Measurement	EFO_0009253	-0.0413181	0.021175	0.959524	0.920516	1.00018	0.0510253	portability-ldpred2_immature_reticulocyte_frac	LDpred2 (bigsnpr)	LDpred2-auto using HapMap3 variants	GRCh37	664696	0	beta	PGP000263	34995502	10.1016/j.ajhg.2021.11.008	True		European:100	European:37.5|African:25|East Asian:12.5|Greater Middle Eastern:12.5|South Asian:12.5	https://ftp.ebi.ac.uk/pub/databases/spot/pgs/scores/PGS002147/ScoringFiles/PGS002147.txt.gz	PGS obtained from the Catalog should be cited appropriately, and used in accordance with any licensing restrictions set by the authors. See EBI Terms of Use (https://www.ebi.ac.uk/about/terms-of-use/) for additional details.
PGS002218	Overall health rating	health trait	EFO_0007652	-0.0417555	0.0214004	0.959104	0.919707	1.00019	0.0510381	portability-ldpred2_poorer_health	LDpred2 (bigsnpr)	LDpred2-auto using HapMap3 variants	GRCh37	958362	0	beta	PGP000263	34995502	10.1016/j.ajhg.2021.11.008	True		European:100	European:37.5|African:25|East Asian:12.5|Greater Middle Eastern:12.5|South Asian:12.5	https://ftp.ebi.ac.uk/pub/databases/spot/pgs/scores/PGS002218/ScoringFiles/PGS002218.txt.gz	PGS obtained from the Catalog should be cited appropriately, and used in accordance with any licensing restrictions set by the authors. See EBI Terms of Use (https://www.ebi.ac.uk/about/terms-of-use/) for additional details.
PGS002674	White Blood Count	leukocyte count	EFO_0004308	-0.0411595	0.0211027	0.959676	0.920792	1.0002	0.0511241	blood_WHITE_COUNT.PolyFun-pred	PolyFun-pred		GRCh37	491764	0	beta	PGP000332	35393596	10.1038/s41588-022-01036-9	True	European:100		African:25|East Asian:25|European:25|South Asian:25	https://ftp.ebi.ac.uk/pub/databases/spot/pgs/scores/PGS002674/ScoringFiles/PGS002674.txt.gz	PGS obtained from the Catalog should be cited appropriately, and used in accordance with any licensing restrictions set by the authors. See EBI Terms of Use (https://www.ebi.ac.uk/about/terms-of-use/) for additional details.
PGS002138	Forced vital capacity (FVC), Best measure	vital capacity	EFO_0004312	0.0413584	0.0212108	1.04223	0.999785	1.08647	0.0511913	portability-ldpred2_FVC	LDpred2 (bigsnpr)	LDpred2-auto using HapMap3 variants	GRCh37	940300	0	beta	PGP000263	34995502	10.1016/j.ajhg.2021.11.008	True		European:100	European:75|Greater Middle Eastern:25	https://ftp.ebi.ac.uk/pub/databases/spot/pgs/scores/PGS002138/ScoringFiles/PGS002138.txt.gz	PGS obtained from the Catalog should be cited appropriately, and used in accordance with any licensing restrictions set by the authors. See EBI Terms of Use (https://www.ebi.ac.uk/about/terms-of-use/) for additional details.
PGS002127	Age at first live birth	age at first birth measurement	EFO_0009101	0.0415298	0.0213108	1.0424	0.999761	1.08687	0.0513233	portability-ldpred2_F_age_first_birth	LDpred2 (bigsnpr)	LDpred2-auto using HapMap3 variants	GRCh37	848784	0	beta	PGP000263	34995502	10.1016/j.ajhg.2021.11.008	True		European:100	European:37.5|African:25|East Asian:12.5|Greater Middle Eastern:12.5|South Asian:12.5	https://ftp.ebi.ac.uk/pub/databases/spot/pgs/scores/PGS002127/ScoringFiles/PGS002127.txt.gz	PGS obtained from the Catalog should be cited appropriately, and used in accordance with any licensing restrictions set by the authors. See EBI Terms of Use (https://www.ebi.ac.uk/about/terms-of-use/) for additional details.
PGS002187	Neutrophil count	neutrophil count	EFO_0004833	-0.0414638	0.0212866	0.959384	0.92018	1.00026	0.0514292	portability-ldpred2_log_neutrophil	LDpred2 (bigsnpr)	LDpred2-auto using HapMap3 variants	GRCh37	803767	0	beta	PGP000263	34995502	10.1016/j.ajhg.2021.11.008	True		European:100	European:37.5|African:25|East Asian:12.5|Greater Middle Eastern:12.5|South Asian:12.5	https://ftp.ebi.ac.uk/pub/databases/spot/pgs/scores/PGS002187/ScoringFiles/PGS002187.txt.gz	PGS obtained from the Catalog should be cited appropriately, and used in accordance with any licensing restrictions set by the authors. See EBI Terms of Use (https://www.ebi.ac.uk/about/terms-of-use/) for additional details.
PGS000148	Colorectal cancer	colorectal cancer	EFO_0005842	0.0411882	0.0211659	1.04205	0.999703	1.08619	0.0516583	CRC63	Genome-wide significant variants	Weights were estimated regression coefficients obtained from a multivariable logistic regression that included 63 previously identified SNPs adjusting for age, sex, genotype platform, and up to 6 principal components (PCs)	NR	63	0	log(OR)	PGP000071	29458155	10.1053/j.gastro.2018.02.021	True	European:100	European:100	European:100	https://ftp.ebi.ac.uk/pub/databases/spot/pgs/scores/PGS000148/ScoringFiles/PGS000148.txt.gz	PGS obtained from the Catalog should be cited appropriately, and used in accordance with any licensing restrictions set by the authors. See EBI Terms of Use (https://www.ebi.ac.uk/about/terms-of-use/) for additional details.
PGS001305	Vitamin b12 deficiency induced anemia (time-to-event)	vitamin B12 deficiency|anemia	EFO_0000734|MONDO_0002280	0.0430137	0.0221325	1.04395	0.999634	1.09024	0.0519605	GBE_HC608	snpnet		GRCh37	121	0	NR	PGP000244	35324888	10.1371/journal.pgen.1010105	True		European:100	European:50|African:25|South Asian:25	https://ftp.ebi.ac.uk/pub/databases/spot/pgs/scores/PGS001305/ScoringFiles/PGS001305.txt.gz	PGS obtained from the Catalog should be cited appropriately, and used in accordance with any licensing restrictions set by the authors. See EBI Terms of Use (https://www.ebi.ac.uk/about/terms-of-use/) for additional details.
PGS000963	Follicular cysts of skin and subcutaneous tissue (time-to-event)	Follicular Cyst	EFO_1001329	0.040957	0.0210879	1.04181	0.999625	1.08577	0.0521126	GBE_HC1184	snpnet		GRCh37	264	0	NR	PGP000244	35324888	10.1371/journal.pgen.1010105	True		European:100	European:40|African:20|East Asian:20|South Asian:20	https://ftp.ebi.ac.uk/pub/databases/spot/pgs/scores/PGS000963/ScoringFiles/PGS000963.txt.gz	PGS obtained from the Catalog should be cited appropriately, and used in accordance with any licensing restrictions set by the authors. See EBI Terms of Use (https://www.ebi.ac.uk/about/terms-of-use/) for additional details.
PGS001757	WA MD in tract uncinate fasciculus (L)	brain volume measurement|neuroimaging measurement	EFO_0006930|EFO_0004346	0.0411753	0.0212032	1.04203	0.999617	1.08625	0.0521445	GBE_INI25540	snpnet		GRCh37	872	0	NR	PGP000244	35324888	10.1371/journal.pgen.1010105	True		European:100	European:40|African:20|East Asian:20|South Asian:20	https://ftp.ebi.ac.uk/pub/databases/spot/pgs/scores/PGS001757/ScoringFiles/PGS001757.txt.gz	PGS obtained from the Catalog should be cited appropriately, and used in accordance with any licensing restrictions set by the authors. See EBI Terms of Use (https://www.ebi.ac.uk/about/terms-of-use/) for additional details.
PGS002487	Childless	reproductive behaviour measurement	EFO_0007862	-0.0447197	0.0230571	0.956265	0.914012	1.00047	0.0524383	repro_ChildLess.P+T.0.01	Pruning and Thresholding (P+T)	p < 0.01	GRCh37	86054	0	beta	PGP000332	35393596	10.1038/s41588-022-01036-9	True	European:100		African:25|East Asian:25|European:25|South Asian:25	https://ftp.ebi.ac.uk/pub/databases/spot/pgs/scores/PGS002487/ScoringFiles/PGS002487.txt.gz	PGS obtained from the Catalog should be cited appropriately, and used in accordance with any licensing restrictions set by the authors. See EBI Terms of Use (https://www.ebi.ac.uk/about/terms-of-use/) for additional details.
PGS001009	PEF	peak expiratory flow	EFO_0009718	0.0411594	0.0212293	1.04202	0.99955	1.08629	0.0525253	GBE_INI3064	snpnet		GRCh37	9523	0	NR	PGP000244	35324888	10.1371/journal.pgen.1010105	True		European:100	European:40|African:20|East Asian:20|South Asian:20	https://ftp.ebi.ac.uk/pub/databases/spot/pgs/scores/PGS001009/ScoringFiles/PGS001009.txt.gz	PGS obtained from the Catalog should be cited appropriately, and used in accordance with any licensing restrictions set by the authors. See EBI Terms of Use (https://www.ebi.ac.uk/about/terms-of-use/) for additional details.
PGS002000	Overall health rating	health trait	EFO_0007652	-0.0413343	0.0213811	0.959508	0.920129	1.00057	0.0532094	portability-PLR_poorer_health	Penalized regression (bigstatsr)	HapMap3 variants	GRCh37	53716	0	beta	PGP000263	34995502	10.1016/j.ajhg.2021.11.008	True		European:100	European:37.5|African:25|East Asian:12.5|Greater Middle Eastern:12.5|South Asian:12.5	https://ftp.ebi.ac.uk/pub/databases/spot/pgs/scores/PGS002000/ScoringFiles/PGS002000.txt.gz	PGS obtained from the Catalog should be cited appropriately, and used in accordance with any licensing restrictions set by the authors. See EBI Terms of Use (https://www.ebi.ac.uk/about/terms-of-use/) for additional details.
PGS002518	Smoking status	smoking status measurement	EFO_0006527	-0.0429329	0.0222172	0.957976	0.917155	1.00061	0.0533077	cov_SMOKING_STATUS.P+T.0.01	Pruning and Thresholding (P+T)	p < 0.01	GRCh37	106902	0	beta	PGP000332	35393596	10.1038/s41588-022-01036-9	True	European:100		African:25|East Asian:25|European:25|South Asian:25	https://ftp.ebi.ac.uk/pub/databases/spot/pgs/scores/PGS002518/ScoringFiles/PGS002518.txt.gz	PGS obtained from the Catalog should be cited appropriately, and used in accordance with any licensing restrictions set by the authors. See EBI Terms of Use (https://www.ebi.ac.uk/about/terms-of-use/) for additional details.
PGS001008	Overall health rating	health satisfaction measurement	EFO_0009724	0.0411312	0.0213086	1.04199	0.999367	1.08643	0.0535738	GBE_QT_FC1002178	snpnet		GRCh37	10464	0	NR	PGP000244	35324888	10.1371/journal.pgen.1010105	True		European:100	European:40|African:20|East Asian:20|South Asian:20	https://ftp.ebi.ac.uk/pub/databases/spot/pgs/scores/PGS001008/ScoringFiles/PGS001008.txt.gz	PGS obtained from the Catalog should be cited appropriately, and used in accordance with any licensing restrictions set by the authors. See EBI Terms of Use (https://www.ebi.ac.uk/about/terms-of-use/) for additional details.
PGS002019	Benign neoplasm of colon	benign colon neoplasm	MONDO_0002278	0.0408014	0.0211382	1.04165	0.999371	1.08571	0.0535789	portability-ldpred2_208	LDpred2 (bigsnpr)	LDpred2-auto using HapMap3 variants	GRCh37	667546	0	beta	PGP000263	34995502	10.1016/j.ajhg.2021.11.008	True		European:100	European:37.5|African:25|East Asian:12.5|Greater Middle Eastern:12.5|South Asian:12.5	https://ftp.ebi.ac.uk/pub/databases/spot/pgs/scores/PGS002019/ScoringFiles/PGS002019.txt.gz	PGS obtained from the Catalog should be cited appropriately, and used in accordance with any licensing restrictions set by the authors. See EBI Terms of Use (https://www.ebi.ac.uk/about/terms-of-use/) for additional details.
PGS001903	PP interval	PP interval	EFO_0600085	-0.0406386	0.0210997	0.960176	0.921277	1.00072	0.0541006	portability-PLR_ECG_PP_interval	Penalized regression (bigstatsr)	HapMap3 variants	GRCh37	4368	0	beta	PGP000263	34995502	10.1016/j.ajhg.2021.11.008	True		European:100	European:37.5|African:25|East Asian:12.5|Greater Middle Eastern:12.5|South Asian:12.5	https://ftp.ebi.ac.uk/pub/databases/spot/pgs/scores/PGS001903/ScoringFiles/PGS001903.txt.gz	PGS obtained from the Catalog should be cited appropriately, and used in accordance with any licensing restrictions set by the authors. See EBI Terms of Use (https://www.ebi.ac.uk/about/terms-of-use/) for additional details.
PGS001291	Prostate cancer	prostate carcinoma	EFO_0001663	0.0408583	0.0212139	1.0417	0.999279	1.08593	0.0541021	GBE_cancer1044	snpnet		GRCh37	948	0	NR	PGP000244	35324888	10.1371/journal.pgen.1010105	True		European:100	European:40|African:20|East Asian:20|South Asian:20	https://ftp.ebi.ac.uk/pub/databases/spot/pgs/scores/PGS001291/ScoringFiles/PGS001291.txt.gz	PGS obtained from the Catalog should be cited appropriately, and used in accordance with any licensing restrictions set by the authors. See EBI Terms of Use (https://www.ebi.ac.uk/about/terms-of-use/) for additional details.
PGS001958	Hip circumference	hip circumference	EFO_0005093	-0.0408608	0.0212464	0.959963	0.920808	1.00078	0.054456	portability-PLR_log_hip_circ	Penalized regression (bigstatsr)	HapMap3 variants	GRCh37	103123	0	beta	PGP000263	34995502	10.1016/j.ajhg.2021.11.008	True		European:100	European:37.5|African:25|East Asian:12.5|Greater Middle Eastern:12.5|South Asian:12.5	https://ftp.ebi.ac.uk/pub/databases/spot/pgs/scores/PGS001958/ScoringFiles/PGS001958.txt.gz	PGS obtained from the Catalog should be cited appropriately, and used in accordance with any licensing restrictions set by the authors. See EBI Terms of Use (https://www.ebi.ac.uk/about/terms-of-use/) for additional details.
PGS001684	WA ICVF in tract superior thalamic radiation (L)	brain volume measurement|neuroimaging measurement	EFO_0006930|EFO_0004346	-0.041218	0.0214366	0.95962	0.920136	1.0008	0.0545073	GBE_INI25673	snpnet		GRCh37	1165	0	NR	PGP000244	35324888	10.1371/journal.pgen.1010105	True		European:100	European:40|African:20|East Asian:20|South Asian:20	https://ftp.ebi.ac.uk/pub/databases/spot/pgs/scores/PGS001684/ScoringFiles/PGS001684.txt.gz	PGS obtained from the Catalog should be cited appropriately, and used in accordance with any licensing restrictions set by the authors. See EBI Terms of Use (https://www.ebi.ac.uk/about/terms-of-use/) for additional details.
PGS002155	Ease of skin tanning	suntan	EFO_0004279	0.0413982	0.0216176	1.04227	0.999028	1.08738	0.0554895	portability-ldpred2_less_tanned	LDpred2 (bigsnpr)	LDpred2-auto using HapMap3 variants	GRCh37	240701	0	beta	PGP000263	34995502	10.1016/j.ajhg.2021.11.008	True		European:100	European:37.5|African:25|East Asian:12.5|Greater Middle Eastern:12.5|South Asian:12.5	https://ftp.ebi.ac.uk/pub/databases/spot/pgs/scores/PGS002155/ScoringFiles/PGS002155.txt.gz	PGS obtained from the Catalog should be cited appropriately, and used in accordance with any licensing restrictions set by the authors. See EBI Terms of Use (https://www.ebi.ac.uk/about/terms-of-use/) for additional details.
PGS002557	Lymphocyte Count	lymphocyte count	EFO_0004587	-0.0404174	0.0211208	0.960388	0.921443	1.00098	0.0556678	blood_LYMPHOCYTE_COUNT.P+T.1e-06	Pruning and Thresholding (P+T)	p < 1e-06	GRCh37	5729	0	beta	PGP000332	35393596	10.1038/s41588-022-01036-9	True	European:100		African:25|East Asian:25|European:25|South Asian:25	https://ftp.ebi.ac.uk/pub/databases/spot/pgs/scores/PGS002557/ScoringFiles/PGS002557.txt.gz	PGS obtained from the Catalog should be cited appropriately, and used in accordance with any licensing restrictions set by the authors. See EBI Terms of Use (https://www.ebi.ac.uk/about/terms-of-use/) for additional details.
PGS002283	Nonalcoholic fatty liver disease	non-alcoholic fatty liver disease	EFO_0003095	-0.0405771	0.0212096	0.960235	0.921136	1.00099	0.0557292	GRS15_NAFLD	Genome-wide significant variants	p<5E-08, MAF>1%, INFO>0.7, r2>0.8; externally validated to associate with histologically or imaging-defined NAFLD	GRCh37	15	0	beta	PGP000312	35293152	10.1002/hep4.1932	True	European:75.1|African:17.1|Hispanic or Latin American:6.9|Additional Asian Ancestries:0.9		European:100	https://ftp.ebi.ac.uk/pub/databases/spot/pgs/scores/PGS002283/ScoringFiles/PGS002283.txt.gz	PGS obtained from the Catalog should be cited appropriately, and used in accordance with any licensing restrictions set by the authors. See EBI Terms of Use (https://www.ebi.ac.uk/about/terms-of-use/) for additional details.
PGS001831	Multiple sclerosis	multiple sclerosis	MONDO_0005301	-0.0710395	0.0371524	0.931425	0.866011	1.00178	0.055862	portability-PLR_335	Penalized regression (bigstatsr)	HapMap3 variants	GRCh37	491	0	beta	PGP000263	34995502	10.1016/j.ajhg.2021.11.008	True		European:100	European:42.9|African:28.6|Greater Middle Eastern:14.3|South Asian:14.3	https://ftp.ebi.ac.uk/pub/databases/spot/pgs/scores/PGS001831/ScoringFiles/PGS001831.txt.gz	PGS obtained from the Catalog should be cited appropriately, and used in accordance with any licensing restrictions set by the authors. See EBI Terms of Use (https://www.ebi.ac.uk/about/terms-of-use/) for additional details.
PGS001979	Triglycerides	triglyceride measurement	EFO_0004530	-0.0405285	0.0211998	0.960282	0.921198	1.00102	0.0559092	portability-PLR_log_triglycerides	Penalized regression (bigstatsr)	HapMap3 variants	GRCh37	71203	0	beta	PGP000263	34995502	10.1016/j.ajhg.2021.11.008	True		European:100	European:37.5|African:25|East Asian:12.5|Greater Middle Eastern:12.5|South Asian:12.5	https://ftp.ebi.ac.uk/pub/databases/spot/pgs/scores/PGS001979/ScoringFiles/PGS001979.txt.gz	PGS obtained from the Catalog should be cited appropriately, and used in accordance with any licensing restrictions set by the authors. See EBI Terms of Use (https://www.ebi.ac.uk/about/terms-of-use/) for additional details.
PGS000771	Systemic lupus erythematosus	systemic lupus erythematosus	EFO_0002690	-0.0408093	0.0213627	0.960012	0.920646	1.00106	0.0560936	GRS95_SLEmain	Genome-wide significant variants	P < 5e-8, R^2 < 0.1	GRCh37	95	0	beta	PGP000178	32077931	10.1093/hmg/ddaa030	True	European:53.3|East Asian:32.4|Multi-ancestry (including European):9.1|African:2|Multi-ancestry (excluding European):2|Hispanic or Latin American:1.2	European:100	European:100	https://ftp.ebi.ac.uk/pub/databases/spot/pgs/scores/PGS000771/ScoringFiles/PGS000771.txt.gz	PGS obtained from the Catalog should be cited appropriately, and used in accordance with any licensing restrictions set by the authors. See EBI Terms of Use (https://www.ebi.ac.uk/about/terms-of-use/) for additional details.
PGS002341	Monocyte Count	monocyte count	EFO_0005091	-0.0404176	0.0211632	0.960388	0.921366	1.00106	0.0561578	blood_MONOCYTE_COUNT.BOLT-LMM	BOLT-LMM		GRCh37	1109311	0	beta	PGP000332	35393596	10.1038/s41588-022-01036-9	True	European:100		African:25|East Asian:25|European:25|South Asian:25	https://ftp.ebi.ac.uk/pub/databases/spot/pgs/scores/PGS002341/ScoringFiles/PGS002341.txt.gz	PGS obtained from the Catalog should be cited appropriately, and used in accordance with any licensing restrictions set by the authors. See EBI Terms of Use (https://www.ebi.ac.uk/about/terms-of-use/) for additional details.
PGS002135	Fluid intelligence score	intelligence	EFO_0004337	0.0405214	0.0212196	1.04135	0.998932	1.08558	0.0561815	portability-ldpred2_fluid_intelligence	LDpred2 (bigsnpr)	LDpred2-auto using HapMap3 variants	GRCh37	903259	0	beta	PGP000263	34995502	10.1016/j.ajhg.2021.11.008	True		European:100	European:37.5|African:25|East Asian:12.5|Greater Middle Eastern:12.5|South Asian:12.5	https://ftp.ebi.ac.uk/pub/databases/spot/pgs/scores/PGS002135/ScoringFiles/PGS002135.txt.gz	PGS obtained from the Catalog should be cited appropriately, and used in accordance with any licensing restrictions set by the authors. See EBI Terms of Use (https://www.ebi.ac.uk/about/terms-of-use/) for additional details.
PGS002384	Autoimmune disease	autoimmune disease	EFO_0005140	-0.041473	0.0217309	0.959375	0.919371	1.00112	0.0563294	disease_AID_ALL.P+T.0.0001	Pruning and Thresholding (P+T)	p < 0.0001	GRCh37	2563	0	beta	PGP000332	35393596	10.1038/s41588-022-01036-9	True	European:100		African:25|East Asian:25|European:25|South Asian:25	https://ftp.ebi.ac.uk/pub/databases/spot/pgs/scores/PGS002384/ScoringFiles/PGS002384.txt.gz	PGS obtained from the Catalog should be cited appropriately, and used in accordance with any licensing restrictions set by the authors. See EBI Terms of Use (https://www.ebi.ac.uk/about/terms-of-use/) for additional details.
PGS001102	Body fat percentage (left arm)	body fat percentage	EFO_0007800	-0.0404583	0.0212003	0.960349	0.921262	1.00109	0.0563412	GBE_INI23123	snpnet		GRCh37	25266	0	NR	PGP000244	35324888	10.1371/journal.pgen.1010105	True		European:100	European:40|African:20|East Asian:20|South Asian:20	https://ftp.ebi.ac.uk/pub/databases/spot/pgs/scores/PGS001102/ScoringFiles/PGS001102.txt.gz	PGS obtained from the Catalog should be cited appropriately, and used in accordance with any licensing restrictions set by the authors. See EBI Terms of Use (https://www.ebi.ac.uk/about/terms-of-use/) for additional details.
PGS001162	Hip circumference	hip circumference	EFO_0005093	-0.0404845	0.0212541	0.960324	0.921141	1.00117	0.0568082	GBE_INI49	snpnet		GRCh37	24605	0	NR	PGP000244	35324888	10.1371/journal.pgen.1010105	True		European:100	European:40|African:20|East Asian:20|South Asian:20	https://ftp.ebi.ac.uk/pub/databases/spot/pgs/scores/PGS001162/ScoringFiles/PGS001162.txt.gz	PGS obtained from the Catalog should be cited appropriately, and used in accordance with any licensing restrictions set by the authors. See EBI Terms of Use (https://www.ebi.ac.uk/about/terms-of-use/) for additional details.
PGS002361	Cardiovascular disease	cardiovascular disease	EFO_0000319	0.0404394	0.0212499	1.04127	0.99879	1.08555	0.0570353	disease_CARDIOVASCULAR.BOLT-LMM-BBJ	BOLT-LMM-BBJ		GRCh37	920929	0	beta	PGP000332	35393596	10.1038/s41588-022-01036-9	True	East Asian:100		African:25|East Asian:25|European:25|South Asian:25	https://ftp.ebi.ac.uk/pub/databases/spot/pgs/scores/PGS002361/ScoringFiles/PGS002361.txt.gz	PGS obtained from the Catalog should be cited appropriately, and used in accordance with any licensing restrictions set by the authors. See EBI Terms of Use (https://www.ebi.ac.uk/about/terms-of-use/) for additional details.
PGS000553	Malignant neoplasm of ovary	ovarian neoplasm	EFO_0003893	0.0400004	0.0210951	1.04081	0.998655	1.08475	0.0579343	PRSWEB_PHECODE184.11_Phelan-LSASBOC_P_5e-08_UKB_20200608	GWAS Hits	LD Clumping (MAF >= 1%, r^2 <= 0.1) & P<=5e-08	GRCh37	10	0	NR	PGP000118	32991828	10.1016/j.ajhg.2020.08.025	True	European:100	European:100	European:100	https://ftp.ebi.ac.uk/pub/databases/spot/pgs/scores/PGS000553/ScoringFiles/PGS000553.txt.gz	PGS obtained from the Catalog should be cited appropriately, and used in accordance with any licensing restrictions set by the authors. See EBI Terms of Use (https://www.ebi.ac.uk/about/terms-of-use/) for additional details.
PGS000556	Malignant neoplasm of ovary	ovarian neoplasm	EFO_0003893	-0.0402729	0.02124	0.960527	0.921361	1.00136	0.057949	PRSWEB_PHECODE184.11_Phelan-LSASBOC_LASSOSUM_UKB_20200608	Lassosum	s=0.2;Lambda=0.008859	GRCh37	486841	0	NR	PGP000118	32991828	10.1016/j.ajhg.2020.08.025	True	European:100	European:100	European:100	https://ftp.ebi.ac.uk/pub/databases/spot/pgs/scores/PGS000556/ScoringFiles/PGS000556.txt.gz	PGS obtained from the Catalog should be cited appropriately, and used in accordance with any licensing restrictions set by the authors. See EBI Terms of Use (https://www.ebi.ac.uk/about/terms-of-use/) for additional details.
PGS000370	Colorectal cancer	colorectal cancer	EFO_0005842	0.0400782	0.0211779	1.04089	0.998571	1.08501	0.0584305	PRSWEB_PHECODE153_CRC-Huyghe_PT_UKB_20200608	Pruning and Thresholding (P+T)	LD Clumping (MAF >= 1%, r^2 <= 0.1) & P<=7.8e-06	GRCh37	87	0	NR	PGP000118	32991828	10.1016/j.ajhg.2020.08.025	True	European:100	European:100	Not Reported:50|European:50	https://ftp.ebi.ac.uk/pub/databases/spot/pgs/scores/PGS000370/ScoringFiles/PGS000370.txt.gz	PGS obtained from the Catalog should be cited appropriately, and used in accordance with any licensing restrictions set by the authors. See EBI Terms of Use (https://www.ebi.ac.uk/about/terms-of-use/) for additional details.
PGS001106	Percentage of right arm fat	body fat percentage	EFO_0007800	-0.0400962	0.0211896	0.960697	0.921615	1.00144	0.0584565	GBE_INI23119	snpnet		GRCh37	23943	0	NR	PGP000244	35324888	10.1371/journal.pgen.1010105	True		European:100	European:40|African:20|East Asian:20|South Asian:20	https://ftp.ebi.ac.uk/pub/databases/spot/pgs/scores/PGS001106/ScoringFiles/PGS001106.txt.gz	PGS obtained from the Catalog should be cited appropriately, and used in accordance with any licensing restrictions set by the authors. See EBI Terms of Use (https://www.ebi.ac.uk/about/terms-of-use/) for additional details.
PGS002429	White Blood Count	leukocyte count	EFO_0004308	-0.0399138	0.0211144	0.960872	0.921919	1.00147	0.0587096	blood_WHITE_COUNT.P+T.0.0001	Pruning and Thresholding (P+T)	p < 0.0001	GRCh37	13898	0	beta	PGP000332	35393596	10.1038/s41588-022-01036-9	True	European:100		African:25|East Asian:25|European:25|South Asian:25	https://ftp.ebi.ac.uk/pub/databases/spot/pgs/scores/PGS002429/ScoringFiles/PGS002429.txt.gz	PGS obtained from the Catalog should be cited appropriately, and used in accordance with any licensing restrictions set by the authors. See EBI Terms of Use (https://www.ebi.ac.uk/about/terms-of-use/) for additional details.
PGS002637	Dermatologic diseases	skin disease	EFO_0000701	0.0399503	0.0211676	1.04076	0.998463	1.08485	0.0591161	disease_DERMATOLOGY.PolyFun-pred	PolyFun-pred		GRCh37	164178	0	beta	PGP000332	35393596	10.1038/s41588-022-01036-9	True	European:100		African:25|East Asian:25|European:25|South Asian:25	https://ftp.ebi.ac.uk/pub/databases/spot/pgs/scores/PGS002637/ScoringFiles/PGS002637.txt.gz	PGS obtained from the Catalog should be cited appropriately, and used in accordance with any licensing restrictions set by the authors. See EBI Terms of Use (https://www.ebi.ac.uk/about/terms-of-use/) for additional details.
PGS001965	Lymphocyte count	lymphocyte count	EFO_0004587	-0.0402429	0.0213935	0.960556	0.921112	1.00169	0.0599606	portability-PLR_log_lymphocyte	Penalized regression (bigstatsr)	HapMap3 variants	GRCh37	76535	0	beta	PGP000263	34995502	10.1016/j.ajhg.2021.11.008	True		European:100	European:37.5|African:25|East Asian:12.5|Greater Middle Eastern:12.5|South Asian:12.5	https://ftp.ebi.ac.uk/pub/databases/spot/pgs/scores/PGS001965/ScoringFiles/PGS001965.txt.gz	PGS obtained from the Catalog should be cited appropriately, and used in accordance with any licensing restrictions set by the authors. See EBI Terms of Use (https://www.ebi.ac.uk/about/terms-of-use/) for additional details.
PGS000878	Prostate cancer	prostate carcinoma	EFO_0001663	-0.0395562	0.0211005	0.961216	0.922274	1.0018	0.0608398	PRS4_PC	Clumping of genome-wide significant SNPs	R^2 < 0.001	NR	4	0	log(OR)	PGP000224	33194723	10.3389/fonc.2020.583625	True	East Asian:100		East Asian:100	https://ftp.ebi.ac.uk/pub/databases/spot/pgs/scores/PGS000878/ScoringFiles/PGS000878.txt.gz	PGS obtained from the Catalog should be cited appropriately, and used in accordance with any licensing restrictions set by the authors. See EBI Terms of Use (https://www.ebi.ac.uk/about/terms-of-use/) for additional details.
PGS000273	Proteinase-activated receptor 1 (PAR-1) serum levels	blood protein measurement	EFO_0007937	0.0704667	0.0376122	1.07301	0.996752	1.1551	0.0609988	PAR-1	LDpred	HapMap3 SNPs with MAF >0.05, HWE P>1e-05, imputation quality>0.95, fraction of causal markers 0.001.	GRCh37	552202	0	NR	PGP000089	33067605	10.1038/s42255-020-00287-2	True		European:100	European:100	https://ftp.ebi.ac.uk/pub/databases/spot/pgs/scores/PGS000273/ScoringFiles/PGS000273.txt.gz	PGS obtained from the Catalog should be cited appropriately, and used in accordance with any licensing restrictions set by the authors. See EBI Terms of Use (https://www.ebi.ac.uk/about/terms-of-use/) for additional details.
PGS002197	Triglycerides	triglyceride measurement	EFO_0004530	-0.0396583	0.0211936	0.961118	0.922011	1.00188	0.0613122	portability-ldpred2_log_triglycerides	LDpred2 (bigsnpr)	LDpred2-auto using HapMap3 variants	GRCh37	731035	0	beta	PGP000263	34995502	10.1016/j.ajhg.2021.11.008	True		European:100	European:37.5|African:25|East Asian:12.5|Greater Middle Eastern:12.5|South Asian:12.5	https://ftp.ebi.ac.uk/pub/databases/spot/pgs/scores/PGS002197/ScoringFiles/PGS002197.txt.gz	PGS obtained from the Catalog should be cited appropriately, and used in accordance with any licensing restrictions set by the authors. See EBI Terms of Use (https://www.ebi.ac.uk/about/terms-of-use/) for additional details.
PGS002144	Trouble falling asleep	Sleep Disorder	EFO_0008568	-0.0395934	0.0211651	0.96118	0.922123	1.00189	0.0613883	portability-ldpred2_hard_falling_asleep	LDpred2 (bigsnpr)	LDpred2-auto using HapMap3 variants	GRCh37	539784	0	beta	PGP000263	34995502	10.1016/j.ajhg.2021.11.008	True		European:100	European:37.5|African:25|East Asian:12.5|Greater Middle Eastern:12.5|South Asian:12.5	https://ftp.ebi.ac.uk/pub/databases/spot/pgs/scores/PGS002144/ScoringFiles/PGS002144.txt.gz	PGS obtained from the Catalog should be cited appropriately, and used in accordance with any licensing restrictions set by the authors. See EBI Terms of Use (https://www.ebi.ac.uk/about/terms-of-use/) for additional details.
PGS000263	Monocyte chemotactic protein 1 (MCP-1) serum levels	blood protein measurement	EFO_0007937	0.0431474	0.0230728	1.04409	0.997927	1.09239	0.0614762	MCP-1	LDpred	HapMap3 SNPs with MAF >0.05, HWE P>1e-05, imputation quality>0.95, fraction of causal markers 0.3.	GRCh37	552000	0	NR	PGP000089	33067605	10.1038/s42255-020-00287-2	True		European:100	European:100	https://ftp.ebi.ac.uk/pub/databases/spot/pgs/scores/PGS000263/ScoringFiles/PGS000263.txt.gz	PGS obtained from the Catalog should be cited appropriately, and used in accordance with any licensing restrictions set by the authors. See EBI Terms of Use (https://www.ebi.ac.uk/about/terms-of-use/) for additional details.
PGS001407	HTLV-1 gag antigen for Human T-Lymphotropic Virus 1	blood protein measurement	EFO_0007937	0.0416536	0.0223196	1.04253	0.997909	1.08915	0.0620092	GBE_INI23022	snpnet		GRCh37	66	0	NR	PGP000244	35324888	10.1371/journal.pgen.1010105	True		European:100	European:40|African:20|East Asian:20|South Asian:20	https://ftp.ebi.ac.uk/pub/databases/spot/pgs/scores/PGS001407/ScoringFiles/PGS001407.txt.gz	PGS obtained from the Catalog should be cited appropriately, and used in accordance with any licensing restrictions set by the authors. See EBI Terms of Use (https://www.ebi.ac.uk/about/terms-of-use/) for additional details.
PGS001922	Forced vital capacity (FVC), Best measure	vital capacity	EFO_0004312	0.0395664	0.021206	1.04036	0.998005	1.08451	0.0620671	portability-PLR_FVC	Penalized regression (bigstatsr)	HapMap3 variants	GRCh37	85349	0	beta	PGP000263	34995502	10.1016/j.ajhg.2021.11.008	True		European:100	European:75|Greater Middle Eastern:25	https://ftp.ebi.ac.uk/pub/databases/spot/pgs/scores/PGS001922/ScoringFiles/PGS001922.txt.gz	PGS obtained from the Catalog should be cited appropriately, and used in accordance with any licensing restrictions set by the authors. See EBI Terms of Use (https://www.ebi.ac.uk/about/terms-of-use/) for additional details.
PGS001101	Body fat percentage	body fat percentage	EFO_0007800	-0.0394828	0.0212044	0.961286	0.922154	1.00208	0.0626016	GBE_INI23099	snpnet		GRCh37	27396	0	NR	PGP000244	35324888	10.1371/journal.pgen.1010105	True		European:100	European:40|African:20|East Asian:20|South Asian:20	https://ftp.ebi.ac.uk/pub/databases/spot/pgs/scores/PGS001101/ScoringFiles/PGS001101.txt.gz	PGS obtained from the Catalog should be cited appropriately, and used in accordance with any licensing restrictions set by the authors. See EBI Terms of Use (https://www.ebi.ac.uk/about/terms-of-use/) for additional details.
PGS001146	Arm fat-free mass (R)	fat body mass	EFO_0005409	-0.0397214	0.0213434	0.961057	0.921683	1.00211	0.0627354	GBE_INI23121	snpnet		GRCh37	29063	0	NR	PGP000244	35324888	10.1371/journal.pgen.1010105	True		European:100	European:40|African:20|East Asian:20|South Asian:20	https://ftp.ebi.ac.uk/pub/databases/spot/pgs/scores/PGS001146/ScoringFiles/PGS001146.txt.gz	PGS obtained from the Catalog should be cited appropriately, and used in accordance with any licensing restrictions set by the authors. See EBI Terms of Use (https://www.ebi.ac.uk/about/terms-of-use/) for additional details.
PGS002701	Hypertension	hypertension	EFO_0000537	0.0394167	0.0211825	1.0402	0.997901	1.0843	0.0627707	disease_HYPERTENSION_DIAGNOSED.SBayesR	SBayesR		GRCh37	973782	0	beta	PGP000332	35393596	10.1038/s41588-022-01036-9	True	European:100		African:25|East Asian:25|European:25|South Asian:25	https://ftp.ebi.ac.uk/pub/databases/spot/pgs/scores/PGS002701/ScoringFiles/PGS002701.txt.gz	PGS obtained from the Catalog should be cited appropriately, and used in accordance with any licensing restrictions set by the authors. See EBI Terms of Use (https://www.ebi.ac.uk/about/terms-of-use/) for additional details.
PGS002117	PP interval	PP interval	EFO_0600085	-0.0393763	0.0211995	0.961389	0.922261	1.00218	0.0632515	portability-ldpred2_ECG_PP_interval	LDpred2 (bigsnpr)	LDpred2-auto using HapMap3 variants	GRCh37	667705	0	beta	PGP000263	34995502	10.1016/j.ajhg.2021.11.008	True		European:100	European:37.5|African:25|East Asian:12.5|Greater Middle Eastern:12.5|South Asian:12.5	https://ftp.ebi.ac.uk/pub/databases/spot/pgs/scores/PGS002117/ScoringFiles/PGS002117.txt.gz	PGS obtained from the Catalog should be cited appropriately, and used in accordance with any licensing restrictions set by the authors. See EBI Terms of Use (https://www.ebi.ac.uk/about/terms-of-use/) for additional details.
PGS001579	Volume of grey matter in Middle Temporal Gyrus, posterior division (R)	grey matter volume measurement|neuroimaging measurement	EFO_0005420|EFO_0004346	-0.039277	0.0211592	0.961484	0.922425	1.0022	0.0634165	GBE_INI25805	snpnet		GRCh37	1076	0	NR	PGP000244	35324888	10.1371/journal.pgen.1010105	True		European:100	European:40|African:20|East Asian:20|South Asian:20	https://ftp.ebi.ac.uk/pub/databases/spot/pgs/scores/PGS001579/ScoringFiles/PGS001579.txt.gz	PGS obtained from the Catalog should be cited appropriately, and used in accordance with any licensing restrictions set by the authors. See EBI Terms of Use (https://www.ebi.ac.uk/about/terms-of-use/) for additional details.
PGS001350	Fasting glucose	fasting blood glucose measurement	EFO_0004465	0.041279	0.0222578	1.04214	0.997656	1.08861	0.0636554	MAGICTA_EUR_PGS_FG	PRS-CS	auto	GRCh37	1023373	0	NR	PGP000246	34059833	10.1038/s41588-021-00852-9	True	European:100	European:100	African:33.3|East Asian:33.3|European:33.3	https://ftp.ebi.ac.uk/pub/databases/spot/pgs/scores/PGS001350/ScoringFiles/PGS001350.txt.gz	PGS obtained from the Catalog should be cited appropriately, and used in accordance with any licensing restrictions set by the authors. See EBI Terms of Use (https://www.ebi.ac.uk/about/terms-of-use/) for additional details.
PGS000152	Bladder cancer	urinary bladder carcinoma	MONDO_0004986	0.0391372	0.0211422	1.03991	0.997701	1.08391	0.0641491	cGRS_Bladder	Pruning and Thresholding (P+T)	GWAS significant and r2 < 0.2. PGS levels were computed as product(dosage*weight/expected risk effect), where the expected risk effect for each variant was calculated based on the risk allele frequence (f) and risk allele weight (OR) as f^2*OR^2 + 2f(1-f)OR + (1-f)^2.	NR	10	0	Odds Ratio over expected risk	PGP000075	30968590	10.1002/cam4.2143	True	European:100		European:100	https://ftp.ebi.ac.uk/pub/databases/spot/pgs/scores/PGS000152/ScoringFiles/PGS000152.txt.gz	PGS obtained from the Catalog should be cited appropriately, and used in accordance with any licensing restrictions set by the authors. See EBI Terms of Use (https://www.ebi.ac.uk/about/terms-of-use/) for additional details.
PGS002062	Chronic airway obstruction	chronic obstructive pulmonary disease	EFO_0000341	-0.0394683	0.0213277	0.9613	0.921944	1.00234	0.0642315	portability-ldpred2_496	LDpred2 (bigsnpr)	LDpred2-auto using HapMap3 variants	GRCh37	811003	0	beta	PGP000263	34995502	10.1016/j.ajhg.2021.11.008	True		European:100	European:37.5|African:25|East Asian:12.5|Greater Middle Eastern:12.5|South Asian:12.5	https://ftp.ebi.ac.uk/pub/databases/spot/pgs/scores/PGS002062/ScoringFiles/PGS002062.txt.gz	PGS obtained from the Catalog should be cited appropriately, and used in accordance with any licensing restrictions set by the authors. See EBI Terms of Use (https://www.ebi.ac.uk/about/terms-of-use/) for additional details.
PGS002350	Tanning	suntan	EFO_0004279	-0.0402488	0.021773	0.96055	0.920421	1.00243	0.0645204	pigment_TANNING.BOLT-LMM	BOLT-LMM		GRCh37	1109311	0	beta	PGP000332	35393596	10.1038/s41588-022-01036-9	True	European:100		African:25|East Asian:25|European:25|South Asian:25	https://ftp.ebi.ac.uk/pub/databases/spot/pgs/scores/PGS002350/ScoringFiles/PGS002350.txt.gz	PGS obtained from the Catalog should be cited appropriately, and used in accordance with any licensing restrictions set by the authors. See EBI Terms of Use (https://www.ebi.ac.uk/about/terms-of-use/) for additional details.
PGS001593	Volume of grey matter in Putamen (L)	grey matter volume measurement|neuroimaging measurement	EFO_0005420|EFO_0004346	0.0388846	0.0210958	1.03965	0.99754	1.08354	0.0652938	GBE_INI25882	snpnet		GRCh37	274	0	NR	PGP000244	35324888	10.1371/journal.pgen.1010105	True		European:100	European:40|African:20|East Asian:20|South Asian:20	https://ftp.ebi.ac.uk/pub/databases/spot/pgs/scores/PGS001593/ScoringFiles/PGS001593.txt.gz	PGS obtained from the Catalog should be cited appropriately, and used in accordance with any licensing restrictions set by the authors. See EBI Terms of Use (https://www.ebi.ac.uk/about/terms-of-use/) for additional details.
PGS001258	Radius fracture	radius fracture	EFO_0003957	-0.0389869	0.0211561	0.961763	0.922698	1.00248	0.0653549	GBE_HC57	snpnet		GRCh37	365	0	NR	PGP000244	35324888	10.1371/journal.pgen.1010105	True		European:100	European:40|African:20|East Asian:20|South Asian:20	https://ftp.ebi.ac.uk/pub/databases/spot/pgs/scores/PGS001258/ScoringFiles/PGS001258.txt.gz	PGS obtained from the Catalog should be cited appropriately, and used in accordance with any licensing restrictions set by the authors. See EBI Terms of Use (https://www.ebi.ac.uk/about/terms-of-use/) for additional details.
PGS000785	Colorectal cancer	colorectal cancer	EFO_0005842	0.0388679	0.0211441	1.03963	0.997429	1.08362	0.0660265	CC_Colorectal_IV	103 variants from Graff et al (PGS000074) with inverse variant weights	NR	GRCh37	103	0	Inverse-variance weighting	PGP000186	33247094	10.1038/s41467-020-19600-4	True	European:90.3|Not Reported:6.5|African:1.6|East Asian:1.3|Additional Diverse Ancestries:0.2		European:100	https://ftp.ebi.ac.uk/pub/databases/spot/pgs/scores/PGS000785/ScoringFiles/PGS000785.txt.gz	PGS obtained from the Catalog should be cited appropriately, and used in accordance with any licensing restrictions set by the authors. See EBI Terms of Use (https://www.ebi.ac.uk/about/terms-of-use/) for additional details.
PGS001244	Ease of skin tanning (get mildly or occasionally tanned)	suntan	EFO_0004279	0.0400624	0.021841	1.04088	0.997258	1.0864	0.0666123	GBE_BIN_FC30001727	snpnet		GRCh37	958	0	NR	PGP000244	35324888	10.1371/journal.pgen.1010105	True		European:100	European:40|African:20|East Asian:20|South Asian:20	https://ftp.ebi.ac.uk/pub/databases/spot/pgs/scores/PGS001244/ScoringFiles/PGS001244.txt.gz	PGS obtained from the Catalog should be cited appropriately, and used in accordance with any licensing restrictions set by the authors. See EBI Terms of Use (https://www.ebi.ac.uk/about/terms-of-use/) for additional details.
PGS000218	Agouti-related protein (AGRP) serum levels	blood protein measurement	EFO_0007937	0.0398807	0.0217672	1.04069	0.997221	1.08605	0.0669294	AGRP	LDpred	HapMap3 SNPs with MAF >0.05, HWE P>1e-05, imputation quality>0.95, fraction of causal markers 0.01.	GRCh37	552121	0	NR	PGP000089	33067605	10.1038/s42255-020-00287-2	True		European:100	European:100	https://ftp.ebi.ac.uk/pub/databases/spot/pgs/scores/PGS000218/ScoringFiles/PGS000218.txt.gz	PGS obtained from the Catalog should be cited appropriately, and used in accordance with any licensing restrictions set by the authors. See EBI Terms of Use (https://www.ebi.ac.uk/about/terms-of-use/) for additional details.
PGS001551	Volume of grey matter in Cingulate Gyrus, anterior division (R)	grey matter volume measurement|neuroimaging measurement	EFO_0005420|EFO_0004346	0.0386393	0.0211266	1.0394	0.997235	1.08334	0.0674081	GBE_INI25839	snpnet		GRCh37	244	0	NR	PGP000244	35324888	10.1371/journal.pgen.1010105	True		European:100	European:40|African:20|East Asian:20|South Asian:20	https://ftp.ebi.ac.uk/pub/databases/spot/pgs/scores/PGS001551/ScoringFiles/PGS001551.txt.gz	PGS obtained from the Catalog should be cited appropriately, and used in accordance with any licensing restrictions set by the authors. See EBI Terms of Use (https://www.ebi.ac.uk/about/terms-of-use/) for additional details.
PGS000734	Colorectal cancer	colorectal cancer	EFO_0005842	0.0386747	0.0211547	1.03943	0.997215	1.08344	0.0675219	PRS95_CRC	Genome-wide significant variants	P<5e-8	GRCh37	95	0	beta	PGP000142	31866242	10.1053/j.gastro.2019.12.012	True	European:95.8|East Asian:4.2	European:100	European:100	https://ftp.ebi.ac.uk/pub/databases/spot/pgs/scores/PGS000734/ScoringFiles/PGS000734.txt.gz	PGS obtained from the Catalog should be cited appropriately, and used in accordance with any licensing restrictions set by the authors. See EBI Terms of Use (https://www.ebi.ac.uk/about/terms-of-use/) for additional details.
PGS000765	Colorectal cancer	colorectal cancer	EFO_0005842	0.0386747	0.0211547	1.03943	0.997215	1.08344	0.0675219	PRS_CRC95	SNPs associated with colorectal cancer	Exclusion of variants only reaching suggestive levels of statistical significance.	GRCh37	95	0	beta	PGP000170	30510241	10.1038/s41588-018-0286-6	True	European:95.8|East Asian:4.2		Multi-ancestry (including European):100	https://ftp.ebi.ac.uk/pub/databases/spot/pgs/scores/PGS000765/ScoringFiles/PGS000765.txt.gz	PGS obtained from the Catalog should be cited appropriately, and used in accordance with any licensing restrictions set by the authors. See EBI Terms of Use (https://www.ebi.ac.uk/about/terms-of-use/) for additional details.
PGS002482	Autoimmune disease	autoimmune disease	EFO_0005140	-0.0420152	0.0230102	0.958855	0.916572	1.00309	0.0678591	disease_AID_ALL.P+T.0.01	Pruning and Thresholding (P+T)	p < 0.01	GRCh37	88404	0	beta	PGP000332	35393596	10.1038/s41588-022-01036-9	True	European:100		African:25|East Asian:25|European:25|South Asian:25	https://ftp.ebi.ac.uk/pub/databases/spot/pgs/scores/PGS002482/ScoringFiles/PGS002482.txt.gz	PGS obtained from the Catalog should be cited appropriately, and used in accordance with any licensing restrictions set by the authors. See EBI Terms of Use (https://www.ebi.ac.uk/about/terms-of-use/) for additional details.
PGS002417	Red Blood Cell Count	erythrocyte count	EFO_0004305	-0.038566	0.0211457	0.962168	0.923106	1.00288	0.0681791	blood_RED_COUNT.P+T.0.0001	Pruning and Thresholding (P+T)	p < 0.0001	GRCh37	18514	0	beta	PGP000332	35393596	10.1038/s41588-022-01036-9	True	European:100		African:25|East Asian:25|European:25|South Asian:25	https://ftp.ebi.ac.uk/pub/databases/spot/pgs/scores/PGS002417/ScoringFiles/PGS002417.txt.gz	PGS obtained from the Catalog should be cited appropriately, and used in accordance with any licensing restrictions set by the authors. See EBI Terms of Use (https://www.ebi.ac.uk/about/terms-of-use/) for additional details.
PGS000684	Glucose [mmol/L]	glucose measurement	EFO_0004468	0.0384934	0.0211353	1.03924	0.997073	1.0832	0.0685638	snpnet.Glucose	snpnet	1,080,968 variants as input (directly genotyped variants, imputed HLA allelotypes, and CNVs)	hg19	3313	0	beta	PGP000128	33462484	10.1038/s41588-020-00757-z	True		European:100	European:50|African:16.7|East Asian:16.7|South Asian:16.7	https://ftp.ebi.ac.uk/pub/databases/spot/pgs/scores/PGS000684/ScoringFiles/PGS000684.txt.gz	Creative Commons Attribution 4.0 International (CC BY 4.0)
PGS000680	Cystatin C [mg/L]	cystatin C measurement	EFO_0004617	-0.0385016	0.0211723	0.96223	0.923117	1.003	0.0689891	snpnet.Cystatin_C	snpnet	1,080,968 variants as input (directly genotyped variants, imputed HLA allelotypes, and CNVs)	hg19	24487	0	beta	PGP000128	33462484	10.1038/s41588-020-00757-z	True		European:100	European:45.5|African:18.2|East Asian:18.2|South Asian:18.2	https://ftp.ebi.ac.uk/pub/databases/spot/pgs/scores/PGS000680/ScoringFiles/PGS000680.txt.gz	Creative Commons Attribution 4.0 International (CC BY 4.0)
PGS000240	Follistatin (FS) serum levels	blood protein measurement	EFO_0007937	0.0389067	0.0213997	1.03967	0.996968	1.08421	0.06905	FS	LDpred	HapMap3 SNPs with MAF >0.05, HWE P>1e-05, imputation quality>0.95, fraction of causal markers 0.1.	GRCh37	552138	0	NR	PGP000089	33067605	10.1038/s42255-020-00287-2	True		European:100	European:100	https://ftp.ebi.ac.uk/pub/databases/spot/pgs/scores/PGS000240/ScoringFiles/PGS000240.txt.gz	PGS obtained from the Catalog should be cited appropriately, and used in accordance with any licensing restrictions set by the authors. See EBI Terms of Use (https://www.ebi.ac.uk/about/terms-of-use/) for additional details.
PGS001860	Other chronic nonalcoholic liver disease	liver disease	EFO_0001421	-0.0386348	0.0212517	0.962102	0.92285	1.00302	0.0690703	portability-PLR_571.5	Penalized regression (bigstatsr)	HapMap3 variants	GRCh37	497	0	beta	PGP000263	34995502	10.1016/j.ajhg.2021.11.008	True		European:100	European:37.5|African:25|East Asian:12.5|Greater Middle Eastern:12.5|South Asian:12.5	https://ftp.ebi.ac.uk/pub/databases/spot/pgs/scores/PGS001860/ScoringFiles/PGS001860.txt.gz	PGS obtained from the Catalog should be cited appropriately, and used in accordance with any licensing restrictions set by the authors. See EBI Terms of Use (https://www.ebi.ac.uk/about/terms-of-use/) for additional details.
PGS002010	Urate	urate measurement	EFO_0004531	-0.0385416	0.021203	0.962192	0.923025	1.00302	0.0691033	portability-PLR_urate	Penalized regression (bigstatsr)	HapMap3 variants	GRCh37	75102	0	beta	PGP000263	34995502	10.1016/j.ajhg.2021.11.008	True		European:100	European:37.5|African:25|East Asian:12.5|Greater Middle Eastern:12.5|South Asian:12.5	https://ftp.ebi.ac.uk/pub/databases/spot/pgs/scores/PGS002010/ScoringFiles/PGS002010.txt.gz	PGS obtained from the Catalog should be cited appropriately, and used in accordance with any licensing restrictions set by the authors. See EBI Terms of Use (https://www.ebi.ac.uk/about/terms-of-use/) for additional details.
PGS000925	Unspecified acute lower respiratory infection (time-to-event)	respiratory tract infectious disorder	MONDO_0024355	-0.0384525	0.0211674	0.962277	0.923171	1.00304	0.0692803	GBE_HC1020	snpnet		GRCh37	402	0	NR	PGP000244	35324888	10.1371/journal.pgen.1010105	True		European:100	European:40|African:20|East Asian:20|South Asian:20	https://ftp.ebi.ac.uk/pub/databases/spot/pgs/scores/PGS000925/ScoringFiles/PGS000925.txt.gz	PGS obtained from the Catalog should be cited appropriately, and used in accordance with any licensing restrictions set by the authors. See EBI Terms of Use (https://www.ebi.ac.uk/about/terms-of-use/) for additional details.
PGS001486	Mean ICVF in superior fronto-occipital fasciculus on FA skeleton (L)	brain volume measurement|neuroimaging measurement	EFO_0006930|EFO_0004346	-0.0390194	0.0214853	0.961732	0.922073	1.0031	0.0693557	GBE_INI25387	snpnet		GRCh37	402	0	NR	PGP000244	35324888	10.1371/journal.pgen.1010105	True		European:100	European:40|African:20|East Asian:20|South Asian:20	https://ftp.ebi.ac.uk/pub/databases/spot/pgs/scores/PGS001486/ScoringFiles/PGS001486.txt.gz	PGS obtained from the Catalog should be cited appropriately, and used in accordance with any licensing restrictions set by the authors. See EBI Terms of Use (https://www.ebi.ac.uk/about/terms-of-use/) for additional details.
PGS001173	Neutrophill count	neutrophil count	EFO_0004833	-0.0385556	0.0212565	0.962178	0.922915	1.00311	0.0697047	GBE_INI30140	snpnet		GRCh37	15578	0	NR	PGP000244	35324888	10.1371/journal.pgen.1010105	True		European:100	European:40|African:20|East Asian:20|South Asian:20	https://ftp.ebi.ac.uk/pub/databases/spot/pgs/scores/PGS001173/ScoringFiles/PGS001173.txt.gz	PGS obtained from the Catalog should be cited appropriately, and used in accordance with any licensing restrictions set by the authors. See EBI Terms of Use (https://www.ebi.ac.uk/about/terms-of-use/) for additional details.
PGS001982	Vitamin D	vitamin D measurement	EFO_0004631	0.038278	0.0211414	1.03902	0.996846	1.08298	0.0702081	portability-PLR_log_vitaminD	Penalized regression (bigstatsr)	HapMap3 variants	GRCh37	35123	0	beta	PGP000263	34995502	10.1016/j.ajhg.2021.11.008	True		European:100	European:37.5|African:25|East Asian:12.5|Greater Middle Eastern:12.5|South Asian:12.5	https://ftp.ebi.ac.uk/pub/databases/spot/pgs/scores/PGS001982/ScoringFiles/PGS001982.txt.gz	PGS obtained from the Catalog should be cited appropriately, and used in accordance with any licensing restrictions set by the authors. See EBI Terms of Use (https://www.ebi.ac.uk/about/terms-of-use/) for additional details.
PGS001234	Left arm mass (predicted)	body weights and measures	EFO_0004324	-0.0386429	0.0213449	0.962094	0.922674	1.0032	0.0702331	GBE_INI23126	snpnet		GRCh37	30666	0	NR	PGP000244	35324888	10.1371/journal.pgen.1010105	True		European:100	European:40|African:20|East Asian:20|South Asian:20	https://ftp.ebi.ac.uk/pub/databases/spot/pgs/scores/PGS001234/ScoringFiles/PGS001234.txt.gz	PGS obtained from the Catalog should be cited appropriately, and used in accordance with any licensing restrictions set by the authors. See EBI Terms of Use (https://www.ebi.ac.uk/about/terms-of-use/) for additional details.
PGS000122	Bone mineral density (BMD)	bone density	EFO_0003923	-0.0382882	0.021162	0.962436	0.923333	1.00319	0.0704056	2018_BMD33_GRS.FN	Weighted sum of risk alleles (with random forest selection)	SNPs were selected using random forest analysis	NCBI36	33	0	NR	PGP000056	27649491	10.1002/jbmr.2998	True	European:100		European:100	https://ftp.ebi.ac.uk/pub/databases/spot/pgs/scores/PGS000122/ScoringFiles/PGS000122.txt.gz	PGS obtained from the Catalog should be cited appropriately, and used in accordance with any licensing restrictions set by the authors. See EBI Terms of Use (https://www.ebi.ac.uk/about/terms-of-use/) for additional details.
PGS000772	Systemic lupus erythematosus	systemic lupus erythematosus	EFO_0002690	-0.0385466	0.0213399	0.962187	0.922772	1.00328	0.0708693	GRS95_SLEgen	Genome-wide significant variants	P < 5e-8, R^2 < 0.1	GRCh37	95	0	beta	PGP000178	32077931	10.1093/hmg/ddaa030	True	European:53.3|East Asian:32.4|Multi-ancestry (including European):9.1|African:2|Multi-ancestry (excluding European):2|Hispanic or Latin American:1.2	European:100	European:100	https://ftp.ebi.ac.uk/pub/databases/spot/pgs/scores/PGS000772/ScoringFiles/PGS000772.txt.gz	PGS obtained from the Catalog should be cited appropriately, and used in accordance with any licensing restrictions set by the authors. See EBI Terms of Use (https://www.ebi.ac.uk/about/terms-of-use/) for additional details.
PGS001239	White blood cell count	leukocyte count	EFO_0004308	-0.0384093	0.0213137	0.962319	0.922946	1.00337	0.0715309	GBE_INI30000	snpnet		GRCh37	13785	0	NR	PGP000244	35324888	10.1371/journal.pgen.1010105	True		European:100	European:40|African:20|East Asian:20|South Asian:20	https://ftp.ebi.ac.uk/pub/databases/spot/pgs/scores/PGS001239/ScoringFiles/PGS001239.txt.gz	PGS obtained from the Catalog should be cited appropriately, and used in accordance with any licensing restrictions set by the authors. See EBI Terms of Use (https://www.ebi.ac.uk/about/terms-of-use/) for additional details.
PGS000735	PR interval	PR interval	EFO_0004462	0.03796	0.0211333	1.03869	0.996545	1.08262	0.0724605	PRS_PR	Genome-wide significant variants		GRCh37	44	0	beta	PGP000144	31504448	10.1093/eurheartj/ehz435	True	European:100		European:100	https://ftp.ebi.ac.uk/pub/databases/spot/pgs/scores/PGS000735/ScoringFiles/PGS000735.txt.gz	PGS obtained from the Catalog should be cited appropriately, and used in accordance with any licensing restrictions set by the authors. See EBI Terms of Use (https://www.ebi.ac.uk/about/terms-of-use/) for additional details.
PGS002420	Smoking status	smoking status measurement	EFO_0006527	-0.0385394	0.0215144	0.962194	0.922463	1.00364	0.0732401	cov_SMOKING_STATUS.P+T.0.0001	Pruning and Thresholding (P+T)	p < 0.0001	GRCh37	3874	0	beta	PGP000332	35393596	10.1038/s41588-022-01036-9	True	European:100		African:25|East Asian:25|European:25|South Asian:25	https://ftp.ebi.ac.uk/pub/databases/spot/pgs/scores/PGS002420/ScoringFiles/PGS002420.txt.gz	PGS obtained from the Catalog should be cited appropriately, and used in accordance with any licensing restrictions set by the authors. See EBI Terms of Use (https://www.ebi.ac.uk/about/terms-of-use/) for additional details.
PGS001230	Body weight	body weight	EFO_0004338	-0.0381061	0.0213021	0.962611	0.923247	1.00365	0.0736406	GBE_INI21002	snpnet		GRCh37	31222	0	NR	PGP000244	35324888	10.1371/journal.pgen.1010105	True		European:100	European:40|African:20|East Asian:20|South Asian:20	https://ftp.ebi.ac.uk/pub/databases/spot/pgs/scores/PGS001230/ScoringFiles/PGS001230.txt.gz	PGS obtained from the Catalog should be cited appropriately, and used in accordance with any licensing restrictions set by the authors. See EBI Terms of Use (https://www.ebi.ac.uk/about/terms-of-use/) for additional details.
PGS000566	Cancer of prostate	prostate carcinoma	EFO_0001663	0.0386221	0.0216122	1.03938	0.996269	1.08435	0.0739285	PRSWEB_PHECODE185_20001-1044_PRS-CS_MGI_20200608	PRS-CS	Parameters = auto; LD reference (eur)	GRCh37	1111494	0	NR	PGP000118	32991828	10.1016/j.ajhg.2020.08.025	True	European:100	European:100	European:100	https://ftp.ebi.ac.uk/pub/databases/spot/pgs/scores/PGS000566/ScoringFiles/PGS000566.txt.gz	PGS obtained from the Catalog should be cited appropriately, and used in accordance with any licensing restrictions set by the authors. See EBI Terms of Use (https://www.ebi.ac.uk/about/terms-of-use/) for additional details.
PGS001626	Volume of grey matter in VIIIa Cerebellum (R)	grey matter volume measurement|neuroimaging measurement	EFO_0005420|EFO_0004346	0.0382375	0.0214297	1.03898	0.996242	1.08355	0.0743713	GBE_INI25911	snpnet		GRCh37	694	0	NR	PGP000244	35324888	10.1371/journal.pgen.1010105	True		European:100	European:40|African:20|East Asian:20|South Asian:20	https://ftp.ebi.ac.uk/pub/databases/spot/pgs/scores/PGS001626/ScoringFiles/PGS001626.txt.gz	PGS obtained from the Catalog should be cited appropriately, and used in accordance with any licensing restrictions set by the authors. See EBI Terms of Use (https://www.ebi.ac.uk/about/terms-of-use/) for additional details.
PGS001866	Endometriosis	endometriosis	EFO_0001065	-0.0376981	0.0211512	0.963004	0.923897	1.00377	0.0746977	portability-PLR_615	Penalized regression (bigstatsr)	HapMap3 variants	GRCh37	399	0	beta	PGP000263	34995502	10.1016/j.ajhg.2021.11.008	True		European:100	European:37.5|African:25|East Asian:12.5|Greater Middle Eastern:12.5|South Asian:12.5	https://ftp.ebi.ac.uk/pub/databases/spot/pgs/scores/PGS001866/ScoringFiles/PGS001866.txt.gz	PGS obtained from the Catalog should be cited appropriately, and used in accordance with any licensing restrictions set by the authors. See EBI Terms of Use (https://www.ebi.ac.uk/about/terms-of-use/) for additional details.
PGS000237	Fatty acid-binding protein, adipocyte (FABP4) serum levels	blood protein measurement	EFO_0007937	0.0386518	0.0217213	1.03941	0.996086	1.08462	0.0751674	FABP4	LDpred	HapMap3 SNPs with MAF >0.05, HWE P>1e-05, imputation quality>0.95, fraction of causal markers 0.3.	GRCh37	552343	0	NR	PGP000089	33067605	10.1038/s42255-020-00287-2	True		European:100	European:100	https://ftp.ebi.ac.uk/pub/databases/spot/pgs/scores/PGS000237/ScoringFiles/PGS000237.txt.gz	PGS obtained from the Catalog should be cited appropriately, and used in accordance with any licensing restrictions set by the authors. See EBI Terms of Use (https://www.ebi.ac.uk/about/terms-of-use/) for additional details.
PGS000591	Cancer of prostate	prostate carcinoma	EFO_0001663	0.0377046	0.0212552	1.03842	0.996052	1.0826	0.0760806	PRSWEB_PHECODE185_UKBB-SAIGE-HRC-X185_PT_MGI_20200608	Pruning and Thresholding (P+T)	LD Clumping (MAF >= 1%, r^2 <= 0.1) & P<=1.26e-06	GRCh37	80	0	NR	PGP000118	32991828	10.1016/j.ajhg.2020.08.025	True	European:100	European:100	European:100	https://ftp.ebi.ac.uk/pub/databases/spot/pgs/scores/PGS000591/ScoringFiles/PGS000591.txt.gz	PGS obtained from the Catalog should be cited appropriately, and used in accordance with any licensing restrictions set by the authors. See EBI Terms of Use (https://www.ebi.ac.uk/about/terms-of-use/) for additional details.
PGS000720	Colorectal cancer	colorectal cancer	EFO_0005842	0.0375586	0.0211755	1.03827	0.996062	1.08227	0.0761154	PRS_Colorectal	Genome-wide significant variants		hg19	95	0	beta	PGP000135	32596635	10.1093/jncics/pkaa021	True	European:91.1|African:8.9		European:100	https://ftp.ebi.ac.uk/pub/databases/spot/pgs/scores/PGS000720/ScoringFiles/PGS000720.txt.gz	PGS obtained from the Catalog should be cited appropriately, and used in accordance with any licensing restrictions set by the authors. See EBI Terms of Use (https://www.ebi.ac.uk/about/terms-of-use/) for additional details.
PGS001235	Right arm mass (predicted)	body weights and measures	EFO_0004324	-0.0378209	0.0213403	0.962885	0.923441	1.00401	0.0763489	GBE_INI23122	snpnet		GRCh37	28988	0	NR	PGP000244	35324888	10.1371/journal.pgen.1010105	True		European:100	European:40|African:20|East Asian:20|South Asian:20	https://ftp.ebi.ac.uk/pub/databases/spot/pgs/scores/PGS001235/ScoringFiles/PGS001235.txt.gz	PGS obtained from the Catalog should be cited appropriately, and used in accordance with any licensing restrictions set by the authors. See EBI Terms of Use (https://www.ebi.ac.uk/about/terms-of-use/) for additional details.
PGS002182	Gamma glutamyltransferase	serum gamma-glutamyl transferase measurement	EFO_0004532	-0.0374917	0.0211674	0.963202	0.924059	1.004	0.0765274	portability-ldpred2_log_log_gammaGT	LDpred2 (bigsnpr)	LDpred2-auto using HapMap3 variants	GRCh37	713481	0	beta	PGP000263	34995502	10.1016/j.ajhg.2021.11.008	True		European:100	European:37.5|African:25|East Asian:12.5|Greater Middle Eastern:12.5|South Asian:12.5	https://ftp.ebi.ac.uk/pub/databases/spot/pgs/scores/PGS002182/ScoringFiles/PGS002182.txt.gz	PGS obtained from the Catalog should be cited appropriately, and used in accordance with any licensing restrictions set by the authors. See EBI Terms of Use (https://www.ebi.ac.uk/about/terms-of-use/) for additional details.
PGS000074	Colorectal cancer	colorectal cancer	EFO_0005842	0.0374005	0.0211406	1.03811	0.995973	1.08203	0.0768714	CC_Colorectal	Genome-wide significant variants	P < 5e-8, MAF > 1%, biallelic SNPs, LD-thin r2 > 0.3	GRCh37	103	0	NR	PGP000050	33579919	10.1038/s41467-021-21288-z	True	European:96.6|African:1.7|East Asian:1.4|Additional Diverse Ancestries:0.3		European:100	https://ftp.ebi.ac.uk/pub/databases/spot/pgs/scores/PGS000074/ScoringFiles/PGS000074.txt.gz	PGS obtained from the Catalog should be cited appropriately, and used in accordance with any licensing restrictions set by the authors. See EBI Terms of Use (https://www.ebi.ac.uk/about/terms-of-use/) for additional details.
PGS000368	Colorectal cancer	colorectal cancer	EFO_0005842	0.0374225	0.0211903	1.03813	0.995898	1.08216	0.0773929	PRSWEB_PHECODE153_CRC-Huyghe_P_5e-08_UKB_20200608	GWAS Hits	LD Clumping (MAF >= 1%, r^2 <= 0.1) & P<=5e-08	GRCh37	74	0	NR	PGP000118	32991828	10.1016/j.ajhg.2020.08.025	True	European:100	European:100	European:100	https://ftp.ebi.ac.uk/pub/databases/spot/pgs/scores/PGS000368/ScoringFiles/PGS000368.txt.gz	PGS obtained from the Catalog should be cited appropriately, and used in accordance with any licensing restrictions set by the authors. See EBI Terms of Use (https://www.ebi.ac.uk/about/terms-of-use/) for additional details.
PGS000367	Colorectal cancer	colorectal cancer	EFO_0005842	0.0374225	0.0211903	1.03813	0.995898	1.08216	0.0773929	PRSWEB_PHECODE153_CRC-Huyghe_P_5e-08_MGI_20200608	GWAS Hits	LD Clumping (MAF >= 1%, r^2 <= 0.1) & P<=5e-08	GRCh37	74	0	NR	PGP000118	32991828	10.1016/j.ajhg.2020.08.025	True	European:100	European:100	European:100	https://ftp.ebi.ac.uk/pub/databases/spot/pgs/scores/PGS000367/ScoringFiles/PGS000367.txt.gz	PGS obtained from the Catalog should be cited appropriately, and used in accordance with any licensing restrictions set by the authors. See EBI Terms of Use (https://www.ebi.ac.uk/about/terms-of-use/) for additional details.
PGS001647	WA FA in tract cingulate gyrus part of cingulum (L)	brain volume measurement|neuroimaging measurement	EFO_0006930|EFO_0004346	-0.037431	0.0212169	0.963261	0.924025	1.00416	0.0776974	GBE_INI25492	snpnet		GRCh37	773	0	NR	PGP000244	35324888	10.1371/journal.pgen.1010105	True		European:100	European:40|African:20|East Asian:20|South Asian:20	https://ftp.ebi.ac.uk/pub/databases/spot/pgs/scores/PGS001647/ScoringFiles/PGS001647.txt.gz	PGS obtained from the Catalog should be cited appropriately, and used in accordance with any licensing restrictions set by the authors. See EBI Terms of Use (https://www.ebi.ac.uk/about/terms-of-use/) for additional details.
PGS000369	Colorectal cancer	colorectal cancer	EFO_0005842	0.0373652	0.0211837	1.03807	0.995854	1.08208	0.0777541	PRSWEB_PHECODE153_CRC-Huyghe_PT_MGI_20200608	Pruning and Thresholding (P+T)	LD Clumping (MAF >= 1%, r^2 <= 0.1) & P<=3.98e-07	GRCh37	81	0	NR	PGP000118	32991828	10.1016/j.ajhg.2020.08.025	True	European:100	European:100	European:100	https://ftp.ebi.ac.uk/pub/databases/spot/pgs/scores/PGS000369/ScoringFiles/PGS000369.txt.gz	PGS obtained from the Catalog should be cited appropriately, and used in accordance with any licensing restrictions set by the authors. See EBI Terms of Use (https://www.ebi.ac.uk/about/terms-of-use/) for additional details.
PGS002433	Autoimmune disease	autoimmune disease	EFO_0005140	-0.0398192	0.0225964	0.960963	0.919332	1.00448	0.0780372	disease_AID_ALL.P+T.0.001	Pruning and Thresholding (P+T)	p < 0.001	GRCh37	13075	0	beta	PGP000332	35393596	10.1038/s41588-022-01036-9	True	European:100		African:25|East Asian:25|European:25|South Asian:25	https://ftp.ebi.ac.uk/pub/databases/spot/pgs/scores/PGS002433/ScoringFiles/PGS002433.txt.gz	PGS obtained from the Catalog should be cited appropriately, and used in accordance with any licensing restrictions set by the authors. See EBI Terms of Use (https://www.ebi.ac.uk/about/terms-of-use/) for additional details.
PGS001408	Immature reticulocyte fraction	Immature Reticulocyte Fraction Measurement	EFO_0009253	-0.0372408	0.021182	0.963444	0.924264	1.00429	0.0787253	GBE_INI30280	snpnet		GRCh37	10871	0	NR	PGP000244	35324888	10.1371/journal.pgen.1010105	True		European:100	European:40|African:20|East Asian:20|South Asian:20	https://ftp.ebi.ac.uk/pub/databases/spot/pgs/scores/PGS001408/ScoringFiles/PGS001408.txt.gz	PGS obtained from the Catalog should be cited appropriately, and used in accordance with any licensing restrictions set by the authors. See EBI Terms of Use (https://www.ebi.ac.uk/about/terms-of-use/) for additional details.
PGS002164	C-reactive protein	C-reactive protein measurement	EFO_0004458	-0.0372328	0.0211986	0.963452	0.924241	1.00433	0.0790245	portability-ldpred2_log_CRP	LDpred2 (bigsnpr)	LDpred2-auto using HapMap3 variants	GRCh37	736345	0	beta	PGP000263	34995502	10.1016/j.ajhg.2021.11.008	True		European:100	European:37.5|African:25|East Asian:12.5|Greater Middle Eastern:12.5|South Asian:12.5	https://ftp.ebi.ac.uk/pub/databases/spot/pgs/scores/PGS002164/ScoringFiles/PGS002164.txt.gz	PGS obtained from the Catalog should be cited appropriately, and used in accordance with any licensing restrictions set by the authors. See EBI Terms of Use (https://www.ebi.ac.uk/about/terms-of-use/) for additional details.
PGS001068	Variation in diet	diet measurement	EFO_0008111	-0.0368816	0.0211253	0.96379	0.924699	1.00453	0.0808378	GBE_INI1548	snpnet		GRCh37	1353	0	NR	PGP000244	35324888	10.1371/journal.pgen.1010105	True		European:100	European:40|African:20|East Asian:20|South Asian:20	https://ftp.ebi.ac.uk/pub/databases/spot/pgs/scores/PGS001068/ScoringFiles/PGS001068.txt.gz	PGS obtained from the Catalog should be cited appropriately, and used in accordance with any licensing restrictions set by the authors. See EBI Terms of Use (https://www.ebi.ac.uk/about/terms-of-use/) for additional details.
PGS001498	Mean ISOVF in external capsule on FA skeleton (L)	brain volume measurement|neuroimaging measurement	EFO_0006930|EFO_0004346	0.0369936	0.0211947	1.03769	0.995462	1.0817	0.0809123	GBE_INI25473	snpnet		GRCh37	142	0	NR	PGP000244	35324888	10.1371/journal.pgen.1010105	True		European:100	European:40|African:20|East Asian:20|South Asian:20	https://ftp.ebi.ac.uk/pub/databases/spot/pgs/scores/PGS001498/ScoringFiles/PGS001498.txt.gz	PGS obtained from the Catalog should be cited appropriately, and used in accordance with any licensing restrictions set by the authors. See EBI Terms of Use (https://www.ebi.ac.uk/about/terms-of-use/) for additional details.
PGS002683	Childless	reproductive behaviour measurement	EFO_0007862	0.0368993	0.021152	1.03759	0.995452	1.08151	0.0810747	repro_ChildLess.SBayesR	SBayesR		GRCh37	954898	0	beta	PGP000332	35393596	10.1038/s41588-022-01036-9	True	European:100		African:25|East Asian:25|European:25|South Asian:25	https://ftp.ebi.ac.uk/pub/databases/spot/pgs/scores/PGS002683/ScoringFiles/PGS002683.txt.gz	PGS obtained from the Catalog should be cited appropriately, and used in accordance with any licensing restrictions set by the authors. See EBI Terms of Use (https://www.ebi.ac.uk/about/terms-of-use/) for additional details.
PGS000155	Glioma	glioma	EFO_0005543	0.0368836	0.0211623	1.03757	0.995416	1.08151	0.0813523	cGRS_Glioma	Pruning and Thresholding (P+T)	GWAS significant and r2 < 0.2. PGS levels were computed as product(dosage*weight/expected risk effect), where the expected risk effect for each variant was calculated based on the risk allele frequence (f) and risk allele weight (OR) as f^2*OR^2 + 2f(1-f)OR + (1-f)^2.	NR	19	0	Odds Ratio over expected risk	PGP000075	30968590	10.1002/cam4.2143	True	European:100		European:100	https://ftp.ebi.ac.uk/pub/databases/spot/pgs/scores/PGS000155/ScoringFiles/PGS000155.txt.gz	PGS obtained from the Catalog should be cited appropriately, and used in accordance with any licensing restrictions set by the authors. See EBI Terms of Use (https://www.ebi.ac.uk/about/terms-of-use/) for additional details.
PGS001059	Cereal consumption (other)	diet measurement	EFO_0008111	-0.0371484	0.0213159	0.963533	0.924107	1.00464	0.0813764	GBE_BIN_FC50001468	snpnet		GRCh37	1286	0	NR	PGP000244	35324888	10.1371/journal.pgen.1010105	True		European:100	European:40|African:20|East Asian:20|South Asian:20	https://ftp.ebi.ac.uk/pub/databases/spot/pgs/scores/PGS001059/ScoringFiles/PGS001059.txt.gz	PGS obtained from the Catalog should be cited appropriately, and used in accordance with any licensing restrictions set by the authors. See EBI Terms of Use (https://www.ebi.ac.uk/about/terms-of-use/) for additional details.
PGS001836	Glaucoma	glaucoma	EFO_0000516	-0.0367297	0.0210846	0.963937	0.924913	1.00461	0.0815058	portability-PLR_365	Penalized regression (bigstatsr)	HapMap3 variants	GRCh37	7052	0	beta	PGP000263	34995502	10.1016/j.ajhg.2021.11.008	True		European:100	European:37.5|African:25|East Asian:12.5|Greater Middle Eastern:12.5|South Asian:12.5	https://ftp.ebi.ac.uk/pub/databases/spot/pgs/scores/PGS001836/ScoringFiles/PGS001836.txt.gz	PGS obtained from the Catalog should be cited appropriately, and used in accordance with any licensing restrictions set by the authors. See EBI Terms of Use (https://www.ebi.ac.uk/about/terms-of-use/) for additional details.
PGS001097	Hair colour, other	hair colour measurement	EFO_0007822	0.0373236	0.0214319	1.03803	0.995328	1.08256	0.0815967	GBE_BIN_FC6001747	snpnet		GRCh37	21	0	NR	PGP000244	35324888	10.1371/journal.pgen.1010105	True		European:100	European:40|African:20|East Asian:20|South Asian:20	https://ftp.ebi.ac.uk/pub/databases/spot/pgs/scores/PGS001097/ScoringFiles/PGS001097.txt.gz	PGS obtained from the Catalog should be cited appropriately, and used in accordance with any licensing restrictions set by the authors. See EBI Terms of Use (https://www.ebi.ac.uk/about/terms-of-use/) for additional details.
PGS000014	Type 2 diabetes	type 2 diabetes mellitus	MONDO_0005148	-0.0393199	0.0226375	0.961443	0.919717	1.00506	0.0823978	GPS_T2D	LDpred	ρ = 0.01; LD panel = 503 1000G Europeans	hg19	6917436	0	NR	PGP000006	30104762	10.1038/s41588-018-0183-z	True	European:100	European:100	European:100	https://ftp.ebi.ac.uk/pub/databases/spot/pgs/scores/PGS000014/ScoringFiles/PGS000014.txt.gz	Freely available to the academic community for research use. Parties interested in using the scores for commercial purposes should contact the Broad Office of Strategic Alliances and Partnering (partnering@broadinstitute.org).
PGS002461	Mean Platelet Volume	mean platelet volume	EFO_0004584	-0.0367132	0.0211512	0.963953	0.924808	1.00475	0.0826087	blood_MEAN_PLATELET_VOL.P+T.0.001	Pruning and Thresholding (P+T)	p < 0.001	GRCh37	65237	0	beta	PGP000332	35393596	10.1038/s41588-022-01036-9	True	European:100		African:25|East Asian:25|European:25|South Asian:25	https://ftp.ebi.ac.uk/pub/databases/spot/pgs/scores/PGS002461/ScoringFiles/PGS002461.txt.gz	PGS obtained from the Catalog should be cited appropriately, and used in accordance with any licensing restrictions set by the authors. See EBI Terms of Use (https://www.ebi.ac.uk/about/terms-of-use/) for additional details.
PGS001781	Type 2 diabetes	type 2 diabetes mellitus	MONDO_0005148	-0.038196	0.0220329	0.962524	0.921843	1.005	0.0829913	T2D_PRSCS	PRS-CS	PRS-CS-auto, 1000G European sample (N = 503) as the external LD reference panel	GRCh38	1091673	0	beta	PGP000261	35197564	10.1038/s42003-021-02996-0	True	European:100		European:100	https://ftp.ebi.ac.uk/pub/databases/spot/pgs/scores/PGS001781/ScoringFiles/PGS001781.txt.gz	PGS obtained from the Catalog should be cited appropriately, and used in accordance with any licensing restrictions set by the authors. See EBI Terms of Use (https://www.ebi.ac.uk/about/terms-of-use/) for additional details.
PGS001058	Cereal consumption (biscuit cereal)	diet measurement	EFO_0008111	-0.0365033	0.0210956	0.964155	0.925103	1.00486	0.0835632	GBE_BIN_FC20001468	snpnet		GRCh37	146	0	NR	PGP000244	35324888	10.1371/journal.pgen.1010105	True		European:100	European:40|African:20|East Asian:20|South Asian:20	https://ftp.ebi.ac.uk/pub/databases/spot/pgs/scores/PGS001058/ScoringFiles/PGS001058.txt.gz	PGS obtained from the Catalog should be cited appropriately, and used in accordance with any licensing restrictions set by the authors. See EBI Terms of Use (https://www.ebi.ac.uk/about/terms-of-use/) for additional details.
PGS000010	Coronary heart disease	coronary artery disease	EFO_0001645	0.0365303	0.0211223	1.03721	0.995142	1.08105	0.0837249	GRS27	Genome-wide significant variants		NR	27	0	NR	PGP000003	25748612	10.1016/S0140-6736(14)61730-X	True	European:100		European:100	https://ftp.ebi.ac.uk/pub/databases/spot/pgs/scores/PGS000010/ScoringFiles/PGS000010.txt.gz	PGS obtained from the Catalog should be cited appropriately, and used in accordance with any licensing restrictions set by the authors. See EBI Terms of Use (https://www.ebi.ac.uk/about/terms-of-use/) for additional details.
PGS001572	Volume of grey matter in IX Cerebellum (L)	grey matter volume measurement|neuroimaging measurement	EFO_0005420|EFO_0004346	0.0366462	0.0212166	1.03733	0.995074	1.08137	0.0841243	GBE_INI25915	snpnet		GRCh37	1245	0	NR	PGP000244	35324888	10.1371/journal.pgen.1010105	True		European:100	European:40|African:20|East Asian:20|South Asian:20	https://ftp.ebi.ac.uk/pub/databases/spot/pgs/scores/PGS001572/ScoringFiles/PGS001572.txt.gz	PGS obtained from the Catalog should be cited appropriately, and used in accordance with any licensing restrictions set by the authors. See EBI Terms of Use (https://www.ebi.ac.uk/about/terms-of-use/) for additional details.
PGS002038	Multiple sclerosis	multiple sclerosis	MONDO_0005301	-0.0534947	0.0309761	0.947911	0.892073	1.00724	0.0841733	portability-ldpred2_335	LDpred2 (bigsnpr)	LDpred2-auto using HapMap3 variants	GRCh37	129077	0	beta	PGP000263	34995502	10.1016/j.ajhg.2021.11.008	True		European:100	European:42.9|African:28.6|Greater Middle Eastern:14.3|South Asian:14.3	https://ftp.ebi.ac.uk/pub/databases/spot/pgs/scores/PGS002038/ScoringFiles/PGS002038.txt.gz	PGS obtained from the Catalog should be cited appropriately, and used in accordance with any licensing restrictions set by the authors. See EBI Terms of Use (https://www.ebi.ac.uk/about/terms-of-use/) for additional details.
PGS001323	Glaucoma (time-to-event)	glaucoma	EFO_0000516	-0.0364645	0.021148	0.964192	0.925043	1.005	0.0846626	GBE_HC882	snpnet		GRCh37	2066	0	NR	PGP000244	35324888	10.1371/journal.pgen.1010105	True		European:100	European:40|African:20|East Asian:20|South Asian:20	https://ftp.ebi.ac.uk/pub/databases/spot/pgs/scores/PGS001323/ScoringFiles/PGS001323.txt.gz	PGS obtained from the Catalog should be cited appropriately, and used in accordance with any licensing restrictions set by the authors. See EBI Terms of Use (https://www.ebi.ac.uk/about/terms-of-use/) for additional details.
PGS001396	Frequency of unenthusiasm / disinterest in last 2 weeks	emotional symptom measurement	EFO_0007803	-0.0365624	0.0212548	0.964098	0.924759	1.00511	0.0853972	GBE_QT_FC1002060	snpnet		GRCh37	2431	0	NR	PGP000244	35324888	10.1371/journal.pgen.1010105	True		European:100	European:40|African:20|East Asian:20|South Asian:20	https://ftp.ebi.ac.uk/pub/databases/spot/pgs/scores/PGS001396/ScoringFiles/PGS001396.txt.gz	PGS obtained from the Catalog should be cited appropriately, and used in accordance with any licensing restrictions set by the authors. See EBI Terms of Use (https://www.ebi.ac.uk/about/terms-of-use/) for additional details.
PGS002200	Vitamin D	vitamin D measurement	EFO_0004631	0.0363154	0.0211531	1.03698	0.994869	1.08088	0.0860178	portability-ldpred2_log_vitaminD	LDpred2 (bigsnpr)	LDpred2-auto using HapMap3 variants	GRCh37	567735	0	beta	PGP000263	34995502	10.1016/j.ajhg.2021.11.008	True		European:100	European:37.5|African:25|East Asian:12.5|Greater Middle Eastern:12.5|South Asian:12.5	https://ftp.ebi.ac.uk/pub/databases/spot/pgs/scores/PGS002200/ScoringFiles/PGS002200.txt.gz	PGS obtained from the Catalog should be cited appropriately, and used in accordance with any licensing restrictions set by the authors. See EBI Terms of Use (https://www.ebi.ac.uk/about/terms-of-use/) for additional details.
PGS000719	Prostate cancer	prostate carcinoma	EFO_0001663	0.0364836	0.021253	1.03716	0.994841	1.08127	0.086046	PRS_Prostate	Genome-wide significant variants		hg19	134	0	beta	PGP000135	32596635	10.1093/jncics/pkaa021	True	European:100		European:100	https://ftp.ebi.ac.uk/pub/databases/spot/pgs/scores/PGS000719/ScoringFiles/PGS000719.txt.gz	PGS obtained from the Catalog should be cited appropriately, and used in accordance with any licensing restrictions set by the authors. See EBI Terms of Use (https://www.ebi.ac.uk/about/terms-of-use/) for additional details.
PGS000055	Colorectal cancer	colorectal cancer	EFO_0005842	0.0361345	0.0210858	1.0368	0.99482	1.08054	0.086585	PRS_CRC	Known susceptibility variants (genome-wide significant SNPs)	Replicated p-values (discovery p-value < 5e-8, replication p-value < 0.05)	hg19	76	0	NR	PGP000040	29917119	10.1093/jnci/djy099	True	European:91.1|African:8.9		East Asian:50|European:50	https://ftp.ebi.ac.uk/pub/databases/spot/pgs/scores/PGS000055/ScoringFiles/PGS000055.txt.gz	PGS obtained from the Catalog should be cited appropriately, and used in accordance with any licensing restrictions set by the authors. See EBI Terms of Use (https://www.ebi.ac.uk/about/terms-of-use/) for additional details.
PGS001333	Chronic obstructive pulmonary disease (algorithmically-defined)	chronic obstructive pulmonary disease	EFO_0000341	-0.036208	0.0211805	0.96444	0.925222	1.00532	0.0873586	GBE_HC1582	snpnet		GRCh37	569	0	NR	PGP000244	35324888	10.1371/journal.pgen.1010105	True		European:100	European:40|African:20|East Asian:20|South Asian:20	https://ftp.ebi.ac.uk/pub/databases/spot/pgs/scores/PGS001333/ScoringFiles/PGS001333.txt.gz	PGS obtained from the Catalog should be cited appropriately, and used in accordance with any licensing restrictions set by the authors. See EBI Terms of Use (https://www.ebi.ac.uk/about/terms-of-use/) for additional details.
PGS000516	Breast cancer (female)	breast carcinoma	EFO_0000305	0.0360677	0.021099	1.03673	0.994728	1.0805	0.0873673	PRSWEB_PHECODE174.1_UKBB-SAIGE-HRC-X174.1_LASSOSUM_MGI_20200608	Lassosum	s=0.5;Lambda=0.01438	GRCh37	6977	0	NR	PGP000118	32991828	10.1016/j.ajhg.2020.08.025	True	European:100	European:100	European:100	https://ftp.ebi.ac.uk/pub/databases/spot/pgs/scores/PGS000516/ScoringFiles/PGS000516.txt.gz	PGS obtained from the Catalog should be cited appropriately, and used in accordance with any licensing restrictions set by the authors. See EBI Terms of Use (https://www.ebi.ac.uk/about/terms-of-use/) for additional details.
PGS001584	Volume of grey matter in Parahippocampal Gyrus, anterior division (R)	grey matter volume measurement|neuroimaging measurement	EFO_0005420|EFO_0004346	0.0361918	0.0211818	1.03685	0.99469	1.08081	0.0875194	GBE_INI25849	snpnet		GRCh37	1250	0	NR	PGP000244	35324888	10.1371/journal.pgen.1010105	True		European:100	European:40|African:20|East Asian:20|South Asian:20	https://ftp.ebi.ac.uk/pub/databases/spot/pgs/scores/PGS001584/ScoringFiles/PGS001584.txt.gz	PGS obtained from the Catalog should be cited appropriately, and used in accordance with any licensing restrictions set by the authors. See EBI Terms of Use (https://www.ebi.ac.uk/about/terms-of-use/) for additional details.
PGS000049	Prostate Cancer	prostate carcinoma	EFO_0001663	0.0363132	0.0212663	1.03698	0.994646	1.08112	0.0877207	PRS103_PrCa	Known susceptibility loci (genome-wide significant SNPs)	Sum of log(ORs)	GRCh37	103	0	log(OR)	PGP000034	28448241	10.1200/JCO.2016.69.4935	True	European:77.6|African:12|East Asian:8|Hispanic or Latin American:2.4		European:100	https://ftp.ebi.ac.uk/pub/databases/spot/pgs/scores/PGS000049/ScoringFiles/PGS000049.txt.gz	PGS obtained from the Catalog should be cited appropriately, and used in accordance with any licensing restrictions set by the authors. See EBI Terms of Use (https://www.ebi.ac.uk/about/terms-of-use/) for additional details.
PGS000976	JCV seropositivity for Human Polyomavirus JCV	polyomavirus 2 seropositivity	EFO_0010907	0.0490978	0.0288808	1.05032	0.99252	1.11149	0.0891282	GBE_BIN23066	snpnet		GRCh37	16	0	NR	PGP000244	35324888	10.1371/journal.pgen.1010105	True		European:100	European:40|African:20|East Asian:20|South Asian:20	https://ftp.ebi.ac.uk/pub/databases/spot/pgs/scores/PGS000976/ScoringFiles/PGS000976.txt.gz	PGS obtained from the Catalog should be cited appropriately, and used in accordance with any licensing restrictions set by the authors. See EBI Terms of Use (https://www.ebi.ac.uk/about/terms-of-use/) for additional details.
PGS001900	Diastolic blood pressure, automated reading	diastolic blood pressure	EFO_0006336	-0.0359742	0.0211685	0.964665	0.92546	1.00553	0.0892398	portability-PLR_diastolic_BP	Penalized regression (bigstatsr)	HapMap3 variants	GRCh37	66335	0	beta	PGP000263	34995502	10.1016/j.ajhg.2021.11.008	True		European:100	European:37.5|African:25|East Asian:12.5|Greater Middle Eastern:12.5|South Asian:12.5	https://ftp.ebi.ac.uk/pub/databases/spot/pgs/scores/PGS001900/ScoringFiles/PGS001900.txt.gz	PGS obtained from the Catalog should be cited appropriately, and used in accordance with any licensing restrictions set by the authors. See EBI Terms of Use (https://www.ebi.ac.uk/about/terms-of-use/) for additional details.
PGS002353	Triglycerides	triglyceride measurement	EFO_0004530	-0.0359522	0.0211976	0.964686	0.925427	1.00561	0.0898766	biochemistry_Triglycerides.BOLT-LMM	BOLT-LMM		GRCh37	1109311	0	beta	PGP000332	35393596	10.1038/s41588-022-01036-9	True	European:100		African:25|East Asian:25|European:25|South Asian:25	https://ftp.ebi.ac.uk/pub/databases/spot/pgs/scores/PGS002353/ScoringFiles/PGS002353.txt.gz	PGS obtained from the Catalog should be cited appropriately, and used in accordance with any licensing restrictions set by the authors. See EBI Terms of Use (https://www.ebi.ac.uk/about/terms-of-use/) for additional details.
PGS000830	Body mass index (female)	body mass index|female	EFO_0004340|PATO_0000383	-0.0357049	0.0210857	0.964925	0.925859	1.00564	0.0903935	BMI_PGS_F	Pruning of FDR filtered SNPs	FDR < 5%, r^2 < 0.2	hg19	372	0	beta	PGP000210	31048771	10.1038/s41598-019-43058-0	True	European:99.1|Hispanic or Latin American:0.5|African:0.4		Multi-ancestry (including European):100	https://ftp.ebi.ac.uk/pub/databases/spot/pgs/scores/PGS000830/ScoringFiles/PGS000830.txt.gz	Creative Commons Attribution-NonCommercial-NoDerivatives 4.0 International (CC BY-NC-ND 4.0)
PGS001946	C-reactive protein	C-reactive protein measurement	EFO_0004458	-0.0358991	0.0212296	0.964738	0.925419	1.00573	0.0908378	portability-PLR_log_CRP	Penalized regression (bigstatsr)	HapMap3 variants	GRCh37	71444	0	beta	PGP000263	34995502	10.1016/j.ajhg.2021.11.008	True		European:100	European:37.5|African:25|East Asian:12.5|Greater Middle Eastern:12.5|South Asian:12.5	https://ftp.ebi.ac.uk/pub/databases/spot/pgs/scores/PGS001946/ScoringFiles/PGS001946.txt.gz	PGS obtained from the Catalog should be cited appropriately, and used in accordance with any licensing restrictions set by the authors. See EBI Terms of Use (https://www.ebi.ac.uk/about/terms-of-use/) for additional details.
PGS000294	Vascular endothelial growth factor A (VEGF-A) serum levels	blood protein measurement	EFO_0007937	0.0380669	0.0225297	1.0388	0.993927	1.0857	0.0910988	VEGF-A	LDpred	HapMap3 SNPs with MAF >0.05, HWE P>1e-05, imputation quality>0.95, fraction of causal markers 0.3.	GRCh37	552070	0	NR	PGP000089	33067605	10.1038/s42255-020-00287-2	True		European:100	European:100	https://ftp.ebi.ac.uk/pub/databases/spot/pgs/scores/PGS000294/ScoringFiles/PGS000294.txt.gz	PGS obtained from the Catalog should be cited appropriately, and used in accordance with any licensing restrictions set by the authors. See EBI Terms of Use (https://www.ebi.ac.uk/about/terms-of-use/) for additional details.
PGS001247	Ease of skin tanning (never tan, only burn)	suntan	EFO_0004279	0.0368168	0.0218102	1.0375	0.994086	1.08282	0.091401	GBE_BIN_FC40001727	snpnet		GRCh37	3159	0	NR	PGP000244	35324888	10.1371/journal.pgen.1010105	True		European:100	European:40|African:20|East Asian:20|South Asian:20	https://ftp.ebi.ac.uk/pub/databases/spot/pgs/scores/PGS001247/ScoringFiles/PGS001247.txt.gz	PGS obtained from the Catalog should be cited appropriately, and used in accordance with any licensing restrictions set by the authors. See EBI Terms of Use (https://www.ebi.ac.uk/about/terms-of-use/) for additional details.
PGS001812	Benign neoplasm of other parts of digestive system	benign digestive system neoplasm	MONDO_0000385	-0.0361135	0.0213995	0.964531	0.924912	1.00585	0.0914904	portability-PLR_211	Penalized regression (bigstatsr)	HapMap3 variants	GRCh37	801	0	beta	PGP000263	34995502	10.1016/j.ajhg.2021.11.008	True		European:100	European:37.5|African:25|East Asian:12.5|Greater Middle Eastern:12.5|South Asian:12.5	https://ftp.ebi.ac.uk/pub/databases/spot/pgs/scores/PGS001812/ScoringFiles/PGS001812.txt.gz	PGS obtained from the Catalog should be cited appropriately, and used in accordance with any licensing restrictions set by the authors. See EBI Terms of Use (https://www.ebi.ac.uk/about/terms-of-use/) for additional details.
PGS002265	Colorectal cancer	colorectal cancer	EFO_0005842	0.035743	0.021181	1.03639	0.994245	1.08032	0.0915057	PRS140_CRC	Genome-wide significant variants		NR	140	0	beta	PGP000294	32758450	10.1016/j.ajhg.2020.07.006	True	European:100		European:42.9|Not Reported:14.3|African:14.3|Hispanic or Latin American:14.3|East Asian:14.3	https://ftp.ebi.ac.uk/pub/databases/spot/pgs/scores/PGS002265/ScoringFiles/PGS002265.txt.gz	PGS obtained from the Catalog should be cited appropriately, and used in accordance with any licensing restrictions set by the authors. See EBI Terms of Use (https://www.ebi.ac.uk/about/terms-of-use/) for additional details.
PGS000349	Coronary artery disease	coronary artery disease	EFO_0001645	0.0357468	0.0212278	1.03639	0.994157	1.08042	0.0921884	PRS70_CAD	Genome-wide significant variants	p < 5e-8	GRCh37	70	0	log(HR)	PGP000114	32912153	10.1186/s12881-020-01113-y	True	European:59.2|Multi-ancestry (including European):33|South Asian:4.3|East Asian:1.9|Hispanic or Latin American:0.7|African:0.5|Greater Middle Eastern:0.4		European:100	https://ftp.ebi.ac.uk/pub/databases/spot/pgs/scores/PGS000349/ScoringFiles/PGS000349.txt.gz	PGS obtained from the Catalog should be cited appropriately, and used in accordance with any licensing restrictions set by the authors. See EBI Terms of Use (https://www.ebi.ac.uk/about/terms-of-use/) for additional details.
PGS002555	Hypothyroidism	hypothyroidism	EFO_0004705	-0.0368854	0.0219071	0.963787	0.923279	1.00607	0.0922356	disease_HYPOTHYROIDISM_SELF_REP.P+T.1e-06	Pruning and Thresholding (P+T)	p < 1e-06	GRCh37	986	0	beta	PGP000332	35393596	10.1038/s41588-022-01036-9	True	European:100		African:25|East Asian:25|European:25|South Asian:25	https://ftp.ebi.ac.uk/pub/databases/spot/pgs/scores/PGS002555/ScoringFiles/PGS002555.txt.gz	PGS obtained from the Catalog should be cited appropriately, and used in accordance with any licensing restrictions set by the authors. See EBI Terms of Use (https://www.ebi.ac.uk/about/terms-of-use/) for additional details.
PGS001882	Osteoarthrosis	osteoarthritis	MONDO_0005178	-0.0356918	0.0212051	0.964938	0.925655	1.00589	0.0923414	portability-PLR_740	Penalized regression (bigstatsr)	HapMap3 variants	GRCh37	11451	0	beta	PGP000263	34995502	10.1016/j.ajhg.2021.11.008	True		European:100	European:37.5|African:25|East Asian:12.5|Greater Middle Eastern:12.5|South Asian:12.5	https://ftp.ebi.ac.uk/pub/databases/spot/pgs/scores/PGS001882/ScoringFiles/PGS001882.txt.gz	PGS obtained from the Catalog should be cited appropriately, and used in accordance with any licensing restrictions set by the authors. See EBI Terms of Use (https://www.ebi.ac.uk/about/terms-of-use/) for additional details.
PGS001802	Colorectal cancer	colorectal cancer	EFO_0005842	0.0353732	0.0210893	1.03601	0.994056	1.07973	0.0934824	portability-PLR_153	Penalized regression (bigstatsr)	HapMap3 variants	GRCh37	2821	0	beta	PGP000263	34995502	10.1016/j.ajhg.2021.11.008	True		European:100	European:37.5|African:25|East Asian:12.5|Greater Middle Eastern:12.5|South Asian:12.5	https://ftp.ebi.ac.uk/pub/databases/spot/pgs/scores/PGS001802/ScoringFiles/PGS001802.txt.gz	PGS obtained from the Catalog should be cited appropriately, and used in accordance with any licensing restrictions set by the authors. See EBI Terms of Use (https://www.ebi.ac.uk/about/terms-of-use/) for additional details.
PGS000867	Allergy	allergic disease	MONDO_0005271	-0.0363632	0.0216823	0.96429	0.924169	1.00615	0.0935243	GRS10_Allergy	Genome-wide significant variants	P < 5e-8, r^2 > 0.8 for proxy SNPs	hg19	10	0	log(OR)	PGP000213	29047167	10.1111/pai.12824	True	European:100		European:100	https://ftp.ebi.ac.uk/pub/databases/spot/pgs/scores/PGS000867/ScoringFiles/PGS000867.txt.gz	PGS obtained from the Catalog should be cited appropriately, and used in accordance with any licensing restrictions set by the authors. See EBI Terms of Use (https://www.ebi.ac.uk/about/terms-of-use/) for additional details.
PGS000330	Type 2 diabetes	type 2 diabetes mellitus	MONDO_0005148	-0.0357668	0.0213729	0.964865	0.925281	1.00614	0.0942356	PRS_T2D	LDpred	ρ = 0.3; LD radius = 4000; LD reference panel = 2,690 Finnish individuals [autosomal variants only]	hg19	6437380	0	NR	PGP000100	32273609	10.1038/s41591-020-0800-0	True	European:100	European:100	European:100	https://ftp.ebi.ac.uk/pub/databases/spot/pgs/scores/PGS000330/ScoringFiles/PGS000330.txt.gz	PGS obtained from the Catalog should be cited appropriately, and used in accordance with any licensing restrictions set by the authors. See EBI Terms of Use (https://www.ebi.ac.uk/about/terms-of-use/) for additional details.
PGS002582	Balding Type 1	balding measurement	EFO_0007825	-0.0353458	0.0211301	0.965272	0.926111	1.00609	0.0943719	body_BALDING1.P+T.5e-08	Pruning and Thresholding (P+T)	p < 5e-08	GRCh37	1998	0	beta	PGP000332	35393596	10.1038/s41588-022-01036-9	True	European:100		African:25|East Asian:25|European:25|South Asian:25	https://ftp.ebi.ac.uk/pub/databases/spot/pgs/scores/PGS002582/ScoringFiles/PGS002582.txt.gz	PGS obtained from the Catalog should be cited appropriately, and used in accordance with any licensing restrictions set by the authors. See EBI Terms of Use (https://www.ebi.ac.uk/about/terms-of-use/) for additional details.
PGS001419	Mean FA in cingulum cingulate gyrus on FA skeleton (L)	brain volume measurement|neuroimaging measurement	EFO_0006930|EFO_0004346	-0.0354376	0.0211919	0.965183	0.925914	1.00612	0.0944808	GBE_INI25091	snpnet		GRCh37	895	0	NR	PGP000244	35324888	10.1371/journal.pgen.1010105	True		European:100	European:40|African:20|East Asian:20|South Asian:20	https://ftp.ebi.ac.uk/pub/databases/spot/pgs/scores/PGS001419/ScoringFiles/PGS001419.txt.gz	PGS obtained from the Catalog should be cited appropriately, and used in accordance with any licensing restrictions set by the authors. See EBI Terms of Use (https://www.ebi.ac.uk/about/terms-of-use/) for additional details.
PGS001174	Cholelithiasis (time-to-event)	cholelithiasis	EFO_0004799	0.0352378	0.0211105	1.03587	0.99388	1.07963	0.095076	GBE_HC1125	snpnet		GRCh37	970	0	NR	PGP000244	35324888	10.1371/journal.pgen.1010105	True		European:100	European:40|African:20|East Asian:20|South Asian:20	https://ftp.ebi.ac.uk/pub/databases/spot/pgs/scores/PGS001174/ScoringFiles/PGS001174.txt.gz	PGS obtained from the Catalog should be cited appropriately, and used in accordance with any licensing restrictions set by the authors. See EBI Terms of Use (https://www.ebi.ac.uk/about/terms-of-use/) for additional details.
PGS002186	Monocyte count	monocyte count	EFO_0005091	-0.0352911	0.0211565	0.965324	0.926114	1.00619	0.0952959	portability-ldpred2_log_monocyte	LDpred2 (bigsnpr)	LDpred2-auto using HapMap3 variants	GRCh37	641455	0	beta	PGP000263	34995502	10.1016/j.ajhg.2021.11.008	True		European:100	European:37.5|African:25|East Asian:12.5|Greater Middle Eastern:12.5|South Asian:12.5	https://ftp.ebi.ac.uk/pub/databases/spot/pgs/scores/PGS002186/ScoringFiles/PGS002186.txt.gz	PGS obtained from the Catalog should be cited appropriately, and used in accordance with any licensing restrictions set by the authors. See EBI Terms of Use (https://www.ebi.ac.uk/about/terms-of-use/) for additional details.
PGS002065	Inguinal hernia	Inguinal hernia	HP_0000023	0.0353418	0.0212506	1.03597	0.99371	1.08003	0.096294	portability-ldpred2_550.1	LDpred2 (bigsnpr)	LDpred2-auto using HapMap3 variants	GRCh37	691268	0	beta	PGP000263	34995502	10.1016/j.ajhg.2021.11.008	True		European:100	European:37.5|African:25|East Asian:12.5|Greater Middle Eastern:12.5|South Asian:12.5	https://ftp.ebi.ac.uk/pub/databases/spot/pgs/scores/PGS002065/ScoringFiles/PGS002065.txt.gz	PGS obtained from the Catalog should be cited appropriately, and used in accordance with any licensing restrictions set by the authors. See EBI Terms of Use (https://www.ebi.ac.uk/about/terms-of-use/) for additional details.
PGS001119	Left hand grip strength	grip strength measurement	EFO_0006941	-0.035253	0.021198	0.965361	0.926074	1.00631	0.096306	GBE_INI46	snpnet		GRCh37	13767	0	NR	PGP000244	35324888	10.1371/journal.pgen.1010105	True		European:100	European:40|African:20|East Asian:20|South Asian:20	https://ftp.ebi.ac.uk/pub/databases/spot/pgs/scores/PGS001119/ScoringFiles/PGS001119.txt.gz	PGS obtained from the Catalog should be cited appropriately, and used in accordance with any licensing restrictions set by the authors. See EBI Terms of Use (https://www.ebi.ac.uk/about/terms-of-use/) for additional details.
PGS002345	Red Blood Cell Count	erythrocyte count	EFO_0004305	-0.0351603	0.0211463	0.965451	0.926254	1.00631	0.0963704	blood_RED_COUNT.BOLT-LMM	BOLT-LMM		GRCh37	1109311	0	beta	PGP000332	35393596	10.1038/s41588-022-01036-9	True	European:100		African:25|East Asian:25|European:25|South Asian:25	https://ftp.ebi.ac.uk/pub/databases/spot/pgs/scores/PGS002345/ScoringFiles/PGS002345.txt.gz	PGS obtained from the Catalog should be cited appropriately, and used in accordance with any licensing restrictions set by the authors. See EBI Terms of Use (https://www.ebi.ac.uk/about/terms-of-use/) for additional details.
PGS001918	Forced expiratory volume in 1-second (FEV1), Best measure	forced expiratory volume	EFO_0004314	0.0352113	0.02119	1.03584	0.993699	1.07977	0.0965743	portability-PLR_FEV1	Penalized regression (bigstatsr)	HapMap3 variants	GRCh37	79136	0	beta	PGP000263	34995502	10.1016/j.ajhg.2021.11.008	True		European:100	European:75|Greater Middle Eastern:25	https://ftp.ebi.ac.uk/pub/databases/spot/pgs/scores/PGS001918/ScoringFiles/PGS001918.txt.gz	PGS obtained from the Catalog should be cited appropriately, and used in accordance with any licensing restrictions set by the authors. See EBI Terms of Use (https://www.ebi.ac.uk/about/terms-of-use/) for additional details.
PGS002299	Gastric cancer	gastric cancer	MONDO_0001056	-0.0351241	0.0211537	0.965486	0.926274	1.00636	0.0968293	PRS3_gastric	Genome-wide significant variants	r2>=0.93	hg19	3	0	NR	PGP000328	32588423	10.1002/ijc.33176	True	European:100		European:100	https://ftp.ebi.ac.uk/pub/databases/spot/pgs/scores/PGS002299/ScoringFiles/PGS002299.txt.gz	PGS obtained from the Catalog should be cited appropriately, and used in accordance with any licensing restrictions set by the authors. See EBI Terms of Use (https://www.ebi.ac.uk/about/terms-of-use/) for additional details.
PGS000993	Oily fish consumption	fish consumption measurement	EFO_0010139	0.0354029	0.0213274	1.03604	0.993622	1.08026	0.0969201	GBE_QT_FC1001329	snpnet		GRCh37	3925	0	NR	PGP000244	35324888	10.1371/journal.pgen.1010105	True		European:100	European:40|African:20|East Asian:20|South Asian:20	https://ftp.ebi.ac.uk/pub/databases/spot/pgs/scores/PGS000993/ScoringFiles/PGS000993.txt.gz	PGS obtained from the Catalog should be cited appropriately, and used in accordance with any licensing restrictions set by the authors. See EBI Terms of Use (https://www.ebi.ac.uk/about/terms-of-use/) for additional details.
PGS000523	Breast cancer (female)	breast carcinoma	EFO_0000305	-0.0349686	0.0211044	0.965636	0.926507	1.00642	0.0975323	PRSWEB_PHECODE174.1_iCOGS-ER-negative-BRCA_LASSOSUM_MGI_20200608	Lassosum	s=0.9;Lambda=0.01129	GRCh37	270	0	NR	PGP000118	32991828	10.1016/j.ajhg.2020.08.025	True	European:100	European:100	European:100	https://ftp.ebi.ac.uk/pub/databases/spot/pgs/scores/PGS000523/ScoringFiles/PGS000523.txt.gz	PGS obtained from the Catalog should be cited appropriately, and used in accordance with any licensing restrictions set by the authors. See EBI Terms of Use (https://www.ebi.ac.uk/about/terms-of-use/) for additional details.
PGS000391	Cancer of bronchus; lung	bronchus cancer|lung cancer|tracheal cancer	MONDO_0001672|MONDO_0008903|MONDO_0001407	0.0362807	0.0219026	1.03695	0.993374	1.08243	0.0976285	PRSWEB_PHECODE165.1_GWAS-Catalog-r2019-05-03-X165.1_PT_MGI_20200608	Pruning and Thresholding (P+T)	LD Clumping (MAF >= 1%, r^2 <= 0.1) & P<=1e-10	GRCh37	14	0	NR	PGP000118	32991828	10.1016/j.ajhg.2020.08.025	True	European:100	European:100	European:100	https://ftp.ebi.ac.uk/pub/databases/spot/pgs/scores/PGS000391/ScoringFiles/PGS000391.txt.gz	PGS obtained from the Catalog should be cited appropriately, and used in accordance with any licensing restrictions set by the authors. See EBI Terms of Use (https://www.ebi.ac.uk/about/terms-of-use/) for additional details.
PGS001524	Pulse rate (during blood-pressure measurement)	heart rate	EFO_0004326	0.0352042	0.0212901	1.03583	0.993497	1.07997	0.0982197	GBE_INI95	snpnet		GRCh37	765	0	NR	PGP000244	35324888	10.1371/journal.pgen.1010105	True		European:100	European:40|African:20|East Asian:20|South Asian:20	https://ftp.ebi.ac.uk/pub/databases/spot/pgs/scores/PGS001524/ScoringFiles/PGS001524.txt.gz	PGS obtained from the Catalog should be cited appropriately, and used in accordance with any licensing restrictions set by the authors. See EBI Terms of Use (https://www.ebi.ac.uk/about/terms-of-use/) for additional details.
PGS000574	Cancer of prostate	prostate carcinoma	EFO_0001663	0.035665	0.0215781	1.03631	0.993394	1.08108	0.0983638	PRSWEB_PHECODE185_C61_PRS-CS_MGI_20200608	PRS-CS	Parameters = auto; LD reference (eur)	GRCh37	1111493	0	NR	PGP000118	32991828	10.1016/j.ajhg.2020.08.025	True	European:100	European:100	European:100	https://ftp.ebi.ac.uk/pub/databases/spot/pgs/scores/PGS000574/ScoringFiles/PGS000574.txt.gz	PGS obtained from the Catalog should be cited appropriately, and used in accordance with any licensing restrictions set by the authors. See EBI Terms of Use (https://www.ebi.ac.uk/about/terms-of-use/) for additional details.
PGS002181	Lipoprotein A	lipoprotein A measurement	EFO_0006925	0.0351049	0.0212489	1.03573	0.993478	1.07978	0.098518	portability-ldpred2_log_lipoA	LDpred2 (bigsnpr)	LDpred2-auto using HapMap3 variants	GRCh37	31355	0	beta	PGP000263	34995502	10.1016/j.ajhg.2021.11.008	True		European:100	European:37.5|African:25|East Asian:12.5|Greater Middle Eastern:12.5|South Asian:12.5	https://ftp.ebi.ac.uk/pub/databases/spot/pgs/scores/PGS002181/ScoringFiles/PGS002181.txt.gz	PGS obtained from the Catalog should be cited appropriately, and used in accordance with any licensing restrictions set by the authors. See EBI Terms of Use (https://www.ebi.ac.uk/about/terms-of-use/) for additional details.
PGS000869	Type I diabetes	type 1 diabetes mellitus	MONDO_0005147	-0.0348573	0.0211062	0.965743	0.926607	1.00653	0.098632	T1D_48	Genome-wide significant variants	p < 5e-8	hg19	48	0	log(OR)	PGP000214	31697830	10.1210/clinem/dgz102	True	European:100		Not Reported:100	https://ftp.ebi.ac.uk/pub/databases/spot/pgs/scores/PGS000869/ScoringFiles/PGS000869.txt.gz	PGS obtained from the Catalog should be cited appropriately, and used in accordance with any licensing restrictions set by the authors. See EBI Terms of Use (https://www.ebi.ac.uk/about/terms-of-use/) for additional details.
PGS002184	Mean carotid IMT (intima-medial thickness) at 120/150/210/240 degrees	carotid artery intima media thickness	EFO_0007117	-0.0350386	0.0212168	0.965568	0.926238	1.00657	0.0986455	portability-ldpred2_log_mean_carotid_IMT	LDpred2 (bigsnpr)	LDpred2-auto using HapMap3 variants	GRCh37	734561	0	beta	PGP000263	34995502	10.1016/j.ajhg.2021.11.008	True		European:100	European:37.5|African:25|East Asian:12.5|Greater Middle Eastern:12.5|South Asian:12.5	https://ftp.ebi.ac.uk/pub/databases/spot/pgs/scores/PGS002184/ScoringFiles/PGS002184.txt.gz	PGS obtained from the Catalog should be cited appropriately, and used in accordance with any licensing restrictions set by the authors. See EBI Terms of Use (https://www.ebi.ac.uk/about/terms-of-use/) for additional details.
PGS000708	Kidney failure	kidney failure	EFO_1002048	-0.0350013	0.021203	0.965604	0.926298	1.00658	0.0987845	HC294	snpnet (multi-PRS)	Weighted combination of multiple biomarker PRS. 1,080,968 variants as input (directly genotyped variants, imputed HLA allelotypes, and CNVs)	hg19	183272	0	weights.HC294	PGP000128	33462484	10.1038/s41588-020-00757-z	True		European:100	European:100	https://ftp.ebi.ac.uk/pub/databases/spot/pgs/scores/PGS000708/ScoringFiles/PGS000708.txt.gz	Creative Commons Attribution 4.0 International (CC BY 4.0)
PGS001377	Basophill %	basophil percentage of leukocytes	EFO_0007992	0.0348801	0.021146	1.0355	0.993455	1.07931	0.0990474	GBE_INI30220	snpnet		GRCh37	3205	0	NR	PGP000244	35324888	10.1371/journal.pgen.1010105	True		European:100	European:40|African:20|East Asian:20|South Asian:20	https://ftp.ebi.ac.uk/pub/databases/spot/pgs/scores/PGS001377/ScoringFiles/PGS001377.txt.gz	PGS obtained from the Catalog should be cited appropriately, and used in accordance with any licensing restrictions set by the authors. See EBI Terms of Use (https://www.ebi.ac.uk/about/terms-of-use/) for additional details.
PGS001516	Other diseases of intestine (time-to-event)	intestinal disease	EFO_0009431	0.0347656	0.0210827	1.03538	0.993465	1.07906	0.0991463	GBE_HC1112	snpnet		GRCh37	90	0	NR	PGP000244	35324888	10.1371/journal.pgen.1010105	True		European:100	European:40|African:20|East Asian:20|South Asian:20	https://ftp.ebi.ac.uk/pub/databases/spot/pgs/scores/PGS001516/ScoringFiles/PGS001516.txt.gz	PGS obtained from the Catalog should be cited appropriately, and used in accordance with any licensing restrictions set by the authors. See EBI Terms of Use (https://www.ebi.ac.uk/about/terms-of-use/) for additional details.
PGS001555	Volume of grey matter in Crus II Cerebellum (R)	grey matter volume measurement|neuroimaging measurement	EFO_0005420|EFO_0004346	0.0350973	0.0212858	1.03572	0.993399	1.07984	0.0991768	GBE_INI25905	snpnet		GRCh37	2510	0	NR	PGP000244	35324888	10.1371/journal.pgen.1010105	True		European:100	European:40|African:20|East Asian:20|South Asian:20	https://ftp.ebi.ac.uk/pub/databases/spot/pgs/scores/PGS001555/ScoringFiles/PGS001555.txt.gz	PGS obtained from the Catalog should be cited appropriately, and used in accordance with any licensing restrictions set by the authors. See EBI Terms of Use (https://www.ebi.ac.uk/about/terms-of-use/) for additional details.
PGS002706	Mean Platelet Volume	mean platelet volume	EFO_0004584	-0.0347812	0.0211054	0.965817	0.926679	1.00661	0.0993581	blood_MEAN_PLATELET_VOL.SBayesR	SBayesR		GRCh37	973986	0	beta	PGP000332	35393596	10.1038/s41588-022-01036-9	True	European:100		African:25|East Asian:25|European:25|South Asian:25	https://ftp.ebi.ac.uk/pub/databases/spot/pgs/scores/PGS002706/ScoringFiles/PGS002706.txt.gz	PGS obtained from the Catalog should be cited appropriately, and used in accordance with any licensing restrictions set by the authors. See EBI Terms of Use (https://www.ebi.ac.uk/about/terms-of-use/) for additional details.
PGS001275	Other retinal disorders (time-to-event)	retinopathy	EFO_0003839	0.0346239	0.0210117	1.03523	0.993462	1.07875	0.0993869	GBE_HC880	snpnet		GRCh37	6	0	NR	PGP000244	35324888	10.1371/journal.pgen.1010105	True		European:100	European:40|African:20|East Asian:20|South Asian:20	https://ftp.ebi.ac.uk/pub/databases/spot/pgs/scores/PGS001275/ScoringFiles/PGS001275.txt.gz	PGS obtained from the Catalog should be cited appropriately, and used in accordance with any licensing restrictions set by the authors. See EBI Terms of Use (https://www.ebi.ac.uk/about/terms-of-use/) for additional details.
PGS000288	Tumor necrosis factor receptor 2 (TNF-R2) serum levels	blood protein measurement	EFO_0007937	0.0364797	0.0221424	1.03715	0.993104	1.08316	0.0994548	TNF-R2	LDpred	HapMap3 SNPs with MAF >0.05, HWE P>1e-05, imputation quality>0.95, fraction of causal markers 1.	GRCh37	552185	0	NR	PGP000089	33067605	10.1038/s42255-020-00287-2	True		European:100	European:100	https://ftp.ebi.ac.uk/pub/databases/spot/pgs/scores/PGS000288/ScoringFiles/PGS000288.txt.gz	PGS obtained from the Catalog should be cited appropriately, and used in accordance with any licensing restrictions set by the authors. See EBI Terms of Use (https://www.ebi.ac.uk/about/terms-of-use/) for additional details.
PGS002344	Psoriasis	psoriasis	EFO_0000676	0.0465415	0.0282854	1.04764	0.991142	1.10736	0.0998813	disease_PSORIASIS.BOLT-LMM	BOLT-LMM		GRCh37	1109311	0	beta	PGP000332	35393596	10.1038/s41588-022-01036-9	True	European:100		African:25|East Asian:25|European:25|South Asian:25	https://ftp.ebi.ac.uk/pub/databases/spot/pgs/scores/PGS002344/ScoringFiles/PGS002344.txt.gz	PGS obtained from the Catalog should be cited appropriately, and used in accordance with any licensing restrictions set by the authors. See EBI Terms of Use (https://www.ebi.ac.uk/about/terms-of-use/) for additional details.
PGS002114	Diastolic blood pressure, automated reading	diastolic blood pressure	EFO_0006336	-0.0348713	0.0212114	0.96573	0.926403	1.00673	0.100179	portability-ldpred2_diastolic_BP	LDpred2 (bigsnpr)	LDpred2-auto using HapMap3 variants	GRCh37	933950	0	beta	PGP000263	34995502	10.1016/j.ajhg.2021.11.008	True		European:100	European:37.5|African:25|East Asian:12.5|Greater Middle Eastern:12.5|South Asian:12.5	https://ftp.ebi.ac.uk/pub/databases/spot/pgs/scores/PGS002114/ScoringFiles/PGS002114.txt.gz	PGS obtained from the Catalog should be cited appropriately, and used in accordance with any licensing restrictions set by the authors. See EBI Terms of Use (https://www.ebi.ac.uk/about/terms-of-use/) for additional details.
PGS002665	Smoking status	smoking status measurement	EFO_0006527	-0.0347201	0.0212124	0.965876	0.926542	1.00688	0.101676	cov_SMOKING_STATUS.PolyFun-pred	PolyFun-pred		GRCh37	340836	0	beta	PGP000332	35393596	10.1038/s41588-022-01036-9	True	European:100		African:25|East Asian:25|European:25|South Asian:25	https://ftp.ebi.ac.uk/pub/databases/spot/pgs/scores/PGS002665/ScoringFiles/PGS002665.txt.gz	PGS obtained from the Catalog should be cited appropriately, and used in accordance with any licensing restrictions set by the authors. See EBI Terms of Use (https://www.ebi.ac.uk/about/terms-of-use/) for additional details.
PGS001561	Volume of grey matter in Heschl's Gyrus (includes H1 and H2) (L)	grey matter volume measurement|neuroimaging measurement	EFO_0005420|EFO_0004346	-0.0347149	0.0212501	0.965881	0.926478	1.00696	0.102335	GBE_INI25870	snpnet		GRCh37	1604	0	NR	PGP000244	35324888	10.1371/journal.pgen.1010105	True		European:100	European:40|African:20|East Asian:20|South Asian:20	https://ftp.ebi.ac.uk/pub/databases/spot/pgs/scores/PGS001561/ScoringFiles/PGS001561.txt.gz	PGS obtained from the Catalog should be cited appropriately, and used in accordance with any licensing restrictions set by the authors. See EBI Terms of Use (https://www.ebi.ac.uk/about/terms-of-use/) for additional details.
PGS000217	Adrenomedullin (ADM) serum levels	blood protein measurement	EFO_0007937	0.0565868	0.034648	1.05822	0.988741	1.13258	0.102429	ADM	LDpred	HapMap3 SNPs with MAF >0.05, HWE P>1e-05, imputation quality>0.95, fraction of causal markers 0.01.	GRCh37	552254	0	NR	PGP000089	33067605	10.1038/s42255-020-00287-2	True		European:100	European:100	https://ftp.ebi.ac.uk/pub/databases/spot/pgs/scores/PGS000217/ScoringFiles/PGS000217.txt.gz	PGS obtained from the Catalog should be cited appropriately, and used in accordance with any licensing restrictions set by the authors. See EBI Terms of Use (https://www.ebi.ac.uk/about/terms-of-use/) for additional details.
PGS001759	WA MO in tract forceps minor	brain volume measurement|neuroimaging measurement	EFO_0006930|EFO_0004346	0.03468	0.0212388	1.03529	0.993076	1.07929	0.102498	GBE_INI25553	snpnet		GRCh37	1836	0	NR	PGP000244	35324888	10.1371/journal.pgen.1010105	True		European:100	European:40|African:20|East Asian:20|South Asian:20	https://ftp.ebi.ac.uk/pub/databases/spot/pgs/scores/PGS001759/ScoringFiles/PGS001759.txt.gz	PGS obtained from the Catalog should be cited appropriately, and used in accordance with any licensing restrictions set by the authors. See EBI Terms of Use (https://www.ebi.ac.uk/about/terms-of-use/) for additional details.
PGS000594	Cancer of other male genital organs	male reproductive organ cancer	EFO_0007355	0.0345083	0.0211379	1.03511	0.993102	1.0789	0.102567	PRSWEB_PHECODE187_C3-MALE-GENITAL_PT_MGI_20200608	Pruning and Thresholding (P+T)	LD Clumping (MAF >= 1%, r^2 <= 0.1) & P<=3.98e-06	GRCh37	97	0	NR	PGP000118	32991828	10.1016/j.ajhg.2020.08.025	True	European:100	European:100	European:100	https://ftp.ebi.ac.uk/pub/databases/spot/pgs/scores/PGS000594/ScoringFiles/PGS000594.txt.gz	PGS obtained from the Catalog should be cited appropriately, and used in accordance with any licensing restrictions set by the authors. See EBI Terms of Use (https://www.ebi.ac.uk/about/terms-of-use/) for additional details.
PGS001081	JC VP1 antigen for Human Polyomavirus JCV	blood protein measurement	EFO_0007937	0.0453033	0.0277696	1.04635	0.990916	1.10487	0.102807	GBE_INI23027	snpnet		GRCh37	9	0	NR	PGP000244	35324888	10.1371/journal.pgen.1010105	True		European:100	European:40|African:20|East Asian:20|South Asian:20	https://ftp.ebi.ac.uk/pub/databases/spot/pgs/scores/PGS001081/ScoringFiles/PGS001081.txt.gz	PGS obtained from the Catalog should be cited appropriately, and used in accordance with any licensing restrictions set by the authors. See EBI Terms of Use (https://www.ebi.ac.uk/about/terms-of-use/) for additional details.
PGS001858	Functional digestive disorders	digestive system disease	EFO_0000405	0.0343923	0.0211478	1.03499	0.992967	1.07879	0.103889	portability-PLR_564	Penalized regression (bigstatsr)	HapMap3 variants	GRCh37	764	0	beta	PGP000263	34995502	10.1016/j.ajhg.2021.11.008	True		European:100	European:37.5|African:25|East Asian:12.5|Greater Middle Eastern:12.5|South Asian:12.5	https://ftp.ebi.ac.uk/pub/databases/spot/pgs/scores/PGS001858/ScoringFiles/PGS001858.txt.gz	PGS obtained from the Catalog should be cited appropriately, and used in accordance with any licensing restrictions set by the authors. See EBI Terms of Use (https://www.ebi.ac.uk/about/terms-of-use/) for additional details.
PGS001287	Psoriatic arthropathy	psoriatic arthritis	EFO_0003778	0.0419594	0.0258164	1.04285	0.991396	1.09698	0.104099	GBE_HC91	snpnet		GRCh37	36	0	NR	PGP000244	35324888	10.1371/journal.pgen.1010105	True		European:100	European:40|African:20|East Asian:20|South Asian:20	https://ftp.ebi.ac.uk/pub/databases/spot/pgs/scores/PGS001287/ScoringFiles/PGS001287.txt.gz	PGS obtained from the Catalog should be cited appropriately, and used in accordance with any licensing restrictions set by the authors. See EBI Terms of Use (https://www.ebi.ac.uk/about/terms-of-use/) for additional details.
PGS002037	Tobacco use disorder	nicotine dependence	EFO_0003768	-0.0345902	0.0213005	0.966001	0.926502	1.00718	0.104394	portability-ldpred2_318	LDpred2 (bigsnpr)	LDpred2-auto using HapMap3 variants	GRCh37	847691	0	beta	PGP000263	34995502	10.1016/j.ajhg.2021.11.008	True		European:100	European:37.5|African:25|East Asian:12.5|Greater Middle Eastern:12.5|South Asian:12.5	https://ftp.ebi.ac.uk/pub/databases/spot/pgs/scores/PGS002037/ScoringFiles/PGS002037.txt.gz	PGS obtained from the Catalog should be cited appropriately, and used in accordance with any licensing restrictions set by the authors. See EBI Terms of Use (https://www.ebi.ac.uk/about/terms-of-use/) for additional details.
PGS000395	Cancer of bronchus; lung	bronchus cancer|lung cancer|tracheal cancer	MONDO_0001672|MONDO_0008903|MONDO_0001407	-0.0346038	0.0213129	0.965988	0.926467	1.0072	0.10446	PRSWEB_PHECODE165.1_UKBB-SAIGE-HRC-X165.1_PRS-CS_MGI_20200608	PRS-CS	Parameters = auto; LD reference (eur)	GRCh37	1119238	0	NR	PGP000118	32991828	10.1016/j.ajhg.2020.08.025	True	European:100	European:100	European:100	https://ftp.ebi.ac.uk/pub/databases/spot/pgs/scores/PGS000395/ScoringFiles/PGS000395.txt.gz	PGS obtained from the Catalog should be cited appropriately, and used in accordance with any licensing restrictions set by the authors. See EBI Terms of Use (https://www.ebi.ac.uk/about/terms-of-use/) for additional details.
PGS002606	Lymphocyte Count	lymphocyte count	EFO_0004587	-0.0342289	0.0211143	0.96635	0.927175	1.00718	0.104991	blood_LYMPHOCYTE_COUNT.P+T.5e-08	Pruning and Thresholding (P+T)	p < 5e-08	GRCh37	3808	0	beta	PGP000332	35393596	10.1038/s41588-022-01036-9	True	European:100		African:25|East Asian:25|European:25|South Asian:25	https://ftp.ebi.ac.uk/pub/databases/spot/pgs/scores/PGS002606/ScoringFiles/PGS002606.txt.gz	PGS obtained from the Catalog should be cited appropriately, and used in accordance with any licensing restrictions set by the authors. See EBI Terms of Use (https://www.ebi.ac.uk/about/terms-of-use/) for additional details.
PGS002707	Monocyte Count	monocyte count	EFO_0005091	-0.0341398	0.0210923	0.966436	0.927298	1.00723	0.105536	blood_MONOCYTE_COUNT.SBayesR	SBayesR		GRCh37	980307	0	beta	PGP000332	35393596	10.1038/s41588-022-01036-9	True	European:100		African:25|East Asian:25|European:25|South Asian:25	https://ftp.ebi.ac.uk/pub/databases/spot/pgs/scores/PGS002707/ScoringFiles/PGS002707.txt.gz	PGS obtained from the Catalog should be cited appropriately, and used in accordance with any licensing restrictions set by the authors. See EBI Terms of Use (https://www.ebi.ac.uk/about/terms-of-use/) for additional details.
PGS001115	Paracetamol use self-reported	NSAID use measurement|self-reported trait	EFO_0007012|EFO_0009799	-0.0345523	0.0213495	0.966038	0.926448	1.00732	0.105573	GBE_BIN_FC9006154	snpnet		GRCh37	4673	0	NR	PGP000244	35324888	10.1371/journal.pgen.1010105	True		European:100	European:40|African:20|East Asian:20|South Asian:20	https://ftp.ebi.ac.uk/pub/databases/spot/pgs/scores/PGS001115/ScoringFiles/PGS001115.txt.gz	PGS obtained from the Catalog should be cited appropriately, and used in accordance with any licensing restrictions set by the authors. See EBI Terms of Use (https://www.ebi.ac.uk/about/terms-of-use/) for additional details.
PGS000608	Cancer of bladder	urinary bladder carcinoma	MONDO_0004986	-0.0343011	0.021212	0.966281	0.926931	1.0073	0.105866	PRSWEB_PHECODE189.2_C3-BLADDER_PRS-CS_MGI_20200608	PRS-CS	Parameters = auto; LD reference (eur)	GRCh37	1097063	0	NR	PGP000118	32991828	10.1016/j.ajhg.2020.08.025	True	European:100	European:100	European:100	https://ftp.ebi.ac.uk/pub/databases/spot/pgs/scores/PGS000608/ScoringFiles/PGS000608.txt.gz	PGS obtained from the Catalog should be cited appropriately, and used in accordance with any licensing restrictions set by the authors. See EBI Terms of Use (https://www.ebi.ac.uk/about/terms-of-use/) for additional details.
PGS002004	Sensitive stomach	health trait	EFO_0007652	0.0345615	0.0214121	1.03517	0.992621	1.07953	0.106503	portability-PLR_sensitive_stomach	Penalized regression (bigstatsr)	HapMap3 variants	GRCh37	3970	0	beta	PGP000263	34995502	10.1016/j.ajhg.2021.11.008	True		European:100	European:37.5|African:25|East Asian:12.5|Greater Middle Eastern:12.5|South Asian:12.5	https://ftp.ebi.ac.uk/pub/databases/spot/pgs/scores/PGS002004/ScoringFiles/PGS002004.txt.gz	PGS obtained from the Catalog should be cited appropriately, and used in accordance with any licensing restrictions set by the authors. See EBI Terms of Use (https://www.ebi.ac.uk/about/terms-of-use/) for additional details.
PGS000911	Ischemic stroke	Ischemic stroke|stroke	HP_0002140|EFO_0000712	-0.034072	0.0211382	0.966502	0.927277	1.00739	0.10699	PRS_IS	Lassoum		GRCh37	530933	0	NR	PGP000239	34029116	10.1161/circgen.120.003168	True	European:100	European:100	European:100	https://ftp.ebi.ac.uk/pub/databases/spot/pgs/scores/PGS000911/ScoringFiles/PGS000911.txt.gz	PGS obtained from the Catalog should be cited appropriately, and used in accordance with any licensing restrictions set by the authors. See EBI Terms of Use (https://www.ebi.ac.uk/about/terms-of-use/) for additional details.
PGS001491	Mean ICVF in uncinate fasciculus on FA skeleton (L)	brain volume measurement|neuroimaging measurement	EFO_0006930|EFO_0004346	-0.0342316	0.0212605	0.966348	0.926907	1.00747	0.107375	GBE_INI25389	snpnet		GRCh37	962	0	NR	PGP000244	35324888	10.1371/journal.pgen.1010105	True		European:100	European:40|African:20|East Asian:20|South Asian:20	https://ftp.ebi.ac.uk/pub/databases/spot/pgs/scores/PGS001491/ScoringFiles/PGS001491.txt.gz	PGS obtained from the Catalog should be cited appropriately, and used in accordance with any licensing restrictions set by the authors. See EBI Terms of Use (https://www.ebi.ac.uk/about/terms-of-use/) for additional details.
PGS001813	Benign neoplasm of uterus	uterine benign neoplasm	MONDO_0000632	-0.034003	0.0211249	0.966569	0.927365	1.00743	0.107481	portability-PLR_218	Penalized regression (bigstatsr)	HapMap3 variants	GRCh37	1308	0	beta	PGP000263	34995502	10.1016/j.ajhg.2021.11.008	True		European:100	European:37.5|African:25|East Asian:12.5|Greater Middle Eastern:12.5|South Asian:12.5	https://ftp.ebi.ac.uk/pub/databases/spot/pgs/scores/PGS001813/ScoringFiles/PGS001813.txt.gz	PGS obtained from the Catalog should be cited appropriately, and used in accordance with any licensing restrictions set by the authors. See EBI Terms of Use (https://www.ebi.ac.uk/about/terms-of-use/) for additional details.
PGS001585	Volume of grey matter in Parahippocampal Gyrus, posterior division (L)	grey matter volume measurement|neuroimaging measurement	EFO_0005420|EFO_0004346	0.0340333	0.021146	1.03462	0.992615	1.0784	0.107519	GBE_INI25850	snpnet		GRCh37	1120	0	NR	PGP000244	35324888	10.1371/journal.pgen.1010105	True		European:100	European:40|African:20|East Asian:20|South Asian:20	https://ftp.ebi.ac.uk/pub/databases/spot/pgs/scores/PGS001585/ScoringFiles/PGS001585.txt.gz	PGS obtained from the Catalog should be cited appropriately, and used in accordance with any licensing restrictions set by the authors. See EBI Terms of Use (https://www.ebi.ac.uk/about/terms-of-use/) for additional details.
PGS000290	TNF-related apoptosis-inducing ligand (TRAIL) serum levels	blood protein measurement	EFO_0007937	0.0415166	0.0258253	1.04239	0.99094	1.09651	0.107924	TRAIL	LDpred	HapMap3 SNPs with MAF >0.05, HWE P>1e-05, imputation quality>0.95, fraction of causal markers 0.003.	GRCh37	552279	0	NR	PGP000089	33067605	10.1038/s42255-020-00287-2	True		European:100	European:100	https://ftp.ebi.ac.uk/pub/databases/spot/pgs/scores/PGS000290/ScoringFiles/PGS000290.txt.gz	PGS obtained from the Catalog should be cited appropriately, and used in accordance with any licensing restrictions set by the authors. See EBI Terms of Use (https://www.ebi.ac.uk/about/terms-of-use/) for additional details.
PGS000121	Bone mineral density (BMD)	bone density	EFO_0003923	-0.0339737	0.0211426	0.966597	0.92736	1.00749	0.10808	2018_BMD62_GRS.FN	Weighted sum of risk alleles		NCBI36	62	0	NR	PGP000056	27649491	10.1002/jbmr.2998	True	European:100		European:100	https://ftp.ebi.ac.uk/pub/databases/spot/pgs/scores/PGS000121/ScoringFiles/PGS000121.txt.gz	PGS obtained from the Catalog should be cited appropriately, and used in accordance with any licensing restrictions set by the authors. See EBI Terms of Use (https://www.ebi.ac.uk/about/terms-of-use/) for additional details.
PGS002419	Respiratory and ear-nose-throat diseases	respiratory system disease	EFO_0000684	-0.0353475	0.0220397	0.96527	0.92446	1.00788	0.108757	disease_RESPIRATORY_ENT.P+T.0.0001	Pruning and Thresholding (P+T)	p < 0.0001	GRCh37	3299	0	beta	PGP000332	35393596	10.1038/s41588-022-01036-9	True	European:100		African:25|East Asian:25|European:25|South Asian:25	https://ftp.ebi.ac.uk/pub/databases/spot/pgs/scores/PGS002419/ScoringFiles/PGS002419.txt.gz	PGS obtained from the Catalog should be cited appropriately, and used in accordance with any licensing restrictions set by the authors. See EBI Terms of Use (https://www.ebi.ac.uk/about/terms-of-use/) for additional details.
PGS001242	Ankle spacing width (L)	anthropometric measurement	EFO_0004302	-0.0339401	0.0211704	0.966629	0.927341	1.00758	0.108893	GBE_INI4100	snpnet		GRCh37	13416	0	NR	PGP000244	35324888	10.1371/journal.pgen.1010105	True		European:100	European:40|African:20|East Asian:20|South Asian:20	https://ftp.ebi.ac.uk/pub/databases/spot/pgs/scores/PGS001242/ScoringFiles/PGS001242.txt.gz	PGS obtained from the Catalog should be cited appropriately, and used in accordance with any licensing restrictions set by the authors. See EBI Terms of Use (https://www.ebi.ac.uk/about/terms-of-use/) for additional details.
PGS001005	Number of self reported cancers	number of cancers, self-reported	EFO_0009800	-0.0338964	0.0211515	0.966672	0.927416	1.00759	0.109034	GBE_INI134	snpnet		GRCh37	526	0	NR	PGP000244	35324888	10.1371/journal.pgen.1010105	True		European:100	European:40|African:20|East Asian:20|South Asian:20	https://ftp.ebi.ac.uk/pub/databases/spot/pgs/scores/PGS001005/ScoringFiles/PGS001005.txt.gz	PGS obtained from the Catalog should be cited appropriately, and used in accordance with any licensing restrictions set by the authors. See EBI Terms of Use (https://www.ebi.ac.uk/about/terms-of-use/) for additional details.
PGS001959	High light scatter reticulocyte count	reticulocyte measurement	EFO_0010700	-0.0339106	0.0212157	0.966658	0.927286	1.0077	0.10996	portability-PLR_log_HLR_reticulocyte	Penalized regression (bigstatsr)	HapMap3 variants	GRCh37	78803	0	beta	PGP000263	34995502	10.1016/j.ajhg.2021.11.008	True		European:100	European:37.5|African:25|East Asian:12.5|Greater Middle Eastern:12.5|South Asian:12.5	https://ftp.ebi.ac.uk/pub/databases/spot/pgs/scores/PGS001959/ScoringFiles/PGS001959.txt.gz	PGS obtained from the Catalog should be cited appropriately, and used in accordance with any licensing restrictions set by the authors. See EBI Terms of Use (https://www.ebi.ac.uk/about/terms-of-use/) for additional details.
PGS002183	Lymphocyte count	lymphocyte count	EFO_0004587	-0.0340825	0.0213365	0.966492	0.926907	1.00777	0.110182	portability-ldpred2_log_lymphocyte	LDpred2 (bigsnpr)	LDpred2-auto using HapMap3 variants	GRCh37	814921	0	beta	PGP000263	34995502	10.1016/j.ajhg.2021.11.008	True		European:100	European:37.5|African:25|East Asian:12.5|Greater Middle Eastern:12.5|South Asian:12.5	https://ftp.ebi.ac.uk/pub/databases/spot/pgs/scores/PGS002183/ScoringFiles/PGS002183.txt.gz	PGS obtained from the Catalog should be cited appropriately, and used in accordance with any licensing restrictions set by the authors. See EBI Terms of Use (https://www.ebi.ac.uk/about/terms-of-use/) for additional details.
PGS001442	Mean FA in superior corona radiata on FA skeleton (R)	brain volume measurement|neuroimaging measurement	EFO_0006930|EFO_0004346	-0.0338085	0.0211756	0.966757	0.927453	1.00773	0.11036	GBE_INI25080	snpnet		GRCh37	1238	0	NR	PGP000244	35324888	10.1371/journal.pgen.1010105	True		European:100	European:40|African:20|East Asian:20|South Asian:20	https://ftp.ebi.ac.uk/pub/databases/spot/pgs/scores/PGS001442/ScoringFiles/PGS001442.txt.gz	PGS obtained from the Catalog should be cited appropriately, and used in accordance with any licensing restrictions set by the authors. See EBI Terms of Use (https://www.ebi.ac.uk/about/terms-of-use/) for additional details.
PGS002411	Mean Corpuscular Hemoglobin	mean corpuscular hemoglobin	EFO_0004527	0.0340522	0.0213325	1.03464	0.992271	1.07882	0.11043	blood_MEAN_CORPUSCULAR_HEMOGLOBIN.P+T.0.0001	Pruning and Thresholding (P+T)	p < 0.0001	GRCh37	22349	0	beta	PGP000332	35393596	10.1038/s41588-022-01036-9	True	European:100		African:25|East Asian:25|European:25|South Asian:25	https://ftp.ebi.ac.uk/pub/databases/spot/pgs/scores/PGS002411/ScoringFiles/PGS002411.txt.gz	PGS obtained from the Catalog should be cited appropriately, and used in accordance with any licensing restrictions set by the authors. See EBI Terms of Use (https://www.ebi.ac.uk/about/terms-of-use/) for additional details.
PGS000233	Dickkopf-related protein 1 (Dkk-1) serum levels	blood protein measurement	EFO_0007937	0.0364512	0.0228901	1.03712	0.991622	1.08471	0.111286	Dkk-1	LDpred	HapMap3 SNPs with MAF >0.05, HWE P>1e-05, imputation quality>0.95, fraction of causal markers 0.1.	GRCh37	552067	0	NR	PGP000089	33067605	10.1038/s42255-020-00287-2	True		European:100	European:100	https://ftp.ebi.ac.uk/pub/databases/spot/pgs/scores/PGS000233/ScoringFiles/PGS000233.txt.gz	PGS obtained from the Catalog should be cited appropriately, and used in accordance with any licensing restrictions set by the authors. See EBI Terms of Use (https://www.ebi.ac.uk/about/terms-of-use/) for additional details.
PGS001185	Intra-ocular pressure, Goldmann-correlated ®	intraocular pressure measurement	EFO_0004695	-0.033621	0.0211265	0.966938	0.927717	1.00782	0.111517	GBE_INI5255	snpnet		GRCh37	3584	0	NR	PGP000244	35324888	10.1371/journal.pgen.1010105	True		European:100	European:40|African:20|East Asian:20|South Asian:20	https://ftp.ebi.ac.uk/pub/databases/spot/pgs/scores/PGS001185/ScoringFiles/PGS001185.txt.gz	PGS obtained from the Catalog should be cited appropriately, and used in accordance with any licensing restrictions set by the authors. See EBI Terms of Use (https://www.ebi.ac.uk/about/terms-of-use/) for additional details.
PGS000590	Cancer of prostate	prostate carcinoma	EFO_0001663	0.03494	0.0219835	1.03556	0.991885	1.08115	0.111976	PRSWEB_PHECODE185_UKBB-SAIGE-HRC-X185_PRS-CS_MGI_20200608	PRS-CS	Parameters = auto; LD reference (eur)	GRCh37	1119236	0	NR	PGP000118	32991828	10.1016/j.ajhg.2020.08.025	True	European:100	European:100	European:100	https://ftp.ebi.ac.uk/pub/databases/spot/pgs/scores/PGS000590/ScoringFiles/PGS000590.txt.gz	PGS obtained from the Catalog should be cited appropriately, and used in accordance with any licensing restrictions set by the authors. See EBI Terms of Use (https://www.ebi.ac.uk/about/terms-of-use/) for additional details.
PGS002501	HbA1c	HbA1c measurement	EFO_0004541	-0.0358273	0.0225848	0.964807	0.92303	1.00847	0.11266	biochemistry_HbA1c.P+T.0.01	Pruning and Thresholding (P+T)	p < 0.01	GRCh37	128425	0	beta	PGP000332	35393596	10.1038/s41588-022-01036-9	True	European:100		African:25|East Asian:25|European:25|South Asian:25	https://ftp.ebi.ac.uk/pub/databases/spot/pgs/scores/PGS002501/ScoringFiles/PGS002501.txt.gz	PGS obtained from the Catalog should be cited appropriately, and used in accordance with any licensing restrictions set by the authors. See EBI Terms of Use (https://www.ebi.ac.uk/about/terms-of-use/) for additional details.
PGS000599	Malignant neoplasm of testis	testicular carcinoma	EFO_0005088	0.0335217	0.0211404	1.03409	0.992118	1.07784	0.112815	PRSWEB_PHECODE187.2_C3-TESTIS_PT_MGI_20200608	Pruning and Thresholding (P+T)	LD Clumping (MAF >= 1%, r^2 <= 0.1) & P<=1e-05	GRCh37	31	0	NR	PGP000118	32991828	10.1016/j.ajhg.2020.08.025	True	European:100	European:100	European:100	https://ftp.ebi.ac.uk/pub/databases/spot/pgs/scores/PGS000599/ScoringFiles/PGS000599.txt.gz	PGS obtained from the Catalog should be cited appropriately, and used in accordance with any licensing restrictions set by the authors. See EBI Terms of Use (https://www.ebi.ac.uk/about/terms-of-use/) for additional details.
PGS000303	Estimated glomerular filtration rate	glomerular filtration rate	EFO_0005208	-0.033574	0.0211741	0.966983	0.927674	1.00796	0.112826	GRS253_eGFR	GWAS-significant (lead and secondary) variants	beta coefficient for effect size after TRAILS' correction and used as weights for the GRS. R2 threshold = 0.1	GRCh37	253	0	Beta (corrected for sample overlap)	PGP000092	32527150	10.1161/circgen.119.002775	True	European:100		European:100	https://ftp.ebi.ac.uk/pub/databases/spot/pgs/scores/PGS000303/ScoringFiles/PGS000303.txt.gz	PGS obtained from the Catalog should be cited appropriately, and used in accordance with any licensing restrictions set by the authors. See EBI Terms of Use (https://www.ebi.ac.uk/about/terms-of-use/) for additional details.
PGS001031	Fibroblastic disorders (time-to-event)	fibroblastic disorder	EFO_0009432	-0.0333893	0.0210856	0.967162	0.928006	1.00797	0.113305	GBE_HC1261	snpnet		GRCh37	252	0	NR	PGP000244	35324888	10.1371/journal.pgen.1010105	True		European:100	European:40|African:20|East Asian:20|South Asian:20	https://ftp.ebi.ac.uk/pub/databases/spot/pgs/scores/PGS001031/ScoringFiles/PGS001031.txt.gz	PGS obtained from the Catalog should be cited appropriately, and used in accordance with any licensing restrictions set by the authors. See EBI Terms of Use (https://www.ebi.ac.uk/about/terms-of-use/) for additional details.
PGS002185	Microalbumin in urine	urinary microalbumin measurement	EFO_0010967	-0.0336553	0.021294	0.966905	0.92738	1.00811	0.113992	portability-ldpred2_log_microalbumin_urine	LDpred2 (bigsnpr)	LDpred2-auto using HapMap3 variants	GRCh37	671610	0	beta	PGP000263	34995502	10.1016/j.ajhg.2021.11.008	True		European:100	European:37.5|African:25|East Asian:12.5|Greater Middle Eastern:12.5|South Asian:12.5	https://ftp.ebi.ac.uk/pub/databases/spot/pgs/scores/PGS002185/ScoringFiles/PGS002185.txt.gz	PGS obtained from the Catalog should be cited appropriately, and used in accordance with any licensing restrictions set by the authors. See EBI Terms of Use (https://www.ebi.ac.uk/about/terms-of-use/) for additional details.
PGS000852	Type 2 diabetes (based on SNPs associated with insulin secretion)	type 2 diabetes mellitus	MONDO_0005148	0.0333344	0.0211118	1.0339	0.991988	1.07758	0.114348	T2D_Insulin_Secretion_1	Genome-wide significant variants		GRCh37	8	0	NR	PGP000211	34737425	10.1038/s41588-021-00948-2	True	European:100		European:100	https://ftp.ebi.ac.uk/pub/databases/spot/pgs/scores/PGS000852/ScoringFiles/PGS000852.txt.gz	PGS obtained from the Catalog should be cited appropriately, and used in accordance with any licensing restrictions set by the authors. See EBI Terms of Use (https://www.ebi.ac.uk/about/terms-of-use/) for additional details.
PGS002398	FEV1/FVC Ratio	FEV/FEC ratio	EFO_0004713	-0.0333321	0.0211362	0.967217	0.927967	1.00813	0.114792	lung_FEV1FVCzSMOKE.P+T.0.0001	Pruning and Thresholding (P+T)	p < 0.0001	GRCh37	12645	0	beta	PGP000332	35393596	10.1038/s41588-022-01036-9	True	European:100		African:25|East Asian:25|European:25|South Asian:25	https://ftp.ebi.ac.uk/pub/databases/spot/pgs/scores/PGS002398/ScoringFiles/PGS002398.txt.gz	PGS obtained from the Catalog should be cited appropriately, and used in accordance with any licensing restrictions set by the authors. See EBI Terms of Use (https://www.ebi.ac.uk/about/terms-of-use/) for additional details.
PGS002737	Endometrial cancer	endometrial carcinoma	EFO_1001512	-0.0334161	0.0212187	0.967136	0.927739	1.00821	0.115293	PRS72	Genome-wide significant variants	p<1E-05, r2<0.2	NR	72	0	log(OR)	PGP000344	35704044	10.1016/j.gim.2022.05.014	True	Not Reported:100	European:100	European:100	https://ftp.ebi.ac.uk/pub/databases/spot/pgs/scores/PGS002737/ScoringFiles/PGS002737.txt.gz	PGS obtained from the Catalog should be cited appropriately, and used in accordance with any licensing restrictions set by the authors. See EBI Terms of Use (https://www.ebi.ac.uk/about/terms-of-use/) for additional details.
PGS000276	Placenta growth factor (PlGF) serum levels	blood protein measurement	EFO_0007937	0.0360986	0.0229294	1.03676	0.991196	1.08441	0.11541	PlGF	LDpred	HapMap3 SNPs with MAF >0.05, HWE P>1e-05, imputation quality>0.95, fraction of causal markers 0.01.	GRCh37	552275	0	NR	PGP000089	33067605	10.1038/s42255-020-00287-2	True		European:100	European:100	https://ftp.ebi.ac.uk/pub/databases/spot/pgs/scores/PGS000276/ScoringFiles/PGS000276.txt.gz	PGS obtained from the Catalog should be cited appropriately, and used in accordance with any licensing restrictions set by the authors. See EBI Terms of Use (https://www.ebi.ac.uk/about/terms-of-use/) for additional details.
PGS000857	Type 2 diabetes (based on SNPs associated with obesity)	type 2 diabetes mellitus	MONDO_0005148	-0.0331923	0.0210916	0.967353	0.928178	1.00818	0.115551	T2D_Obesity	Genome-wide significant variants		GRCh37	4	0	NR	PGP000211	34737425	10.1038/s41588-021-00948-2	True	Multi-ancestry (including European):100		European:100	https://ftp.ebi.ac.uk/pub/databases/spot/pgs/scores/PGS000857/ScoringFiles/PGS000857.txt.gz	PGS obtained from the Catalog should be cited appropriately, and used in accordance with any licensing restrictions set by the authors. See EBI Terms of Use (https://www.ebi.ac.uk/about/terms-of-use/) for additional details.
PGS002484	Balding Type 1	balding measurement	EFO_0007825	-0.0348139	0.0221286	0.965785	0.924792	1.00859	0.11566	body_BALDING1.P+T.0.01	Pruning and Thresholding (P+T)	p < 0.01	GRCh37	106858	0	beta	PGP000332	35393596	10.1038/s41588-022-01036-9	True	European:100		African:25|East Asian:25|European:25|South Asian:25	https://ftp.ebi.ac.uk/pub/databases/spot/pgs/scores/PGS002484/ScoringFiles/PGS002484.txt.gz	PGS obtained from the Catalog should be cited appropriately, and used in accordance with any licensing restrictions set by the authors. See EBI Terms of Use (https://www.ebi.ac.uk/about/terms-of-use/) for additional details.
PGS002249	Alzheimer disease	Alzheimer disease	MONDO_0004975	-0.033583	0.021352	0.966975	0.927342	1.0083	0.115759	AD_PRS_0.5	LD clumping	p<0.50	NR	249273	0	NR	PGP000276	31302669	10.1001/jama.2019.9879	True	European:100		European:100	https://ftp.ebi.ac.uk/pub/databases/spot/pgs/scores/PGS002249/ScoringFiles/PGS002249.txt.gz	PGS obtained from the Catalog should be cited appropriately, and used in accordance with any licensing restrictions set by the authors. See EBI Terms of Use (https://www.ebi.ac.uk/about/terms-of-use/) for additional details.
PGS001642	Volumetric scaling from T1 head image to standard space	brain volume measurement|neuroimaging measurement	EFO_0006930|EFO_0004346	-0.0334807	0.0213282	0.967074	0.92748	1.00836	0.116464	GBE_INI25000	snpnet		GRCh37	1304	0	NR	PGP000244	35324888	10.1371/journal.pgen.1010105	True		European:100	European:40|African:20|East Asian:20|South Asian:20	https://ftp.ebi.ac.uk/pub/databases/spot/pgs/scores/PGS001642/ScoringFiles/PGS001642.txt.gz	PGS obtained from the Catalog should be cited appropriately, and used in accordance with any licensing restrictions set by the authors. See EBI Terms of Use (https://www.ebi.ac.uk/about/terms-of-use/) for additional details.
PGS000449	Basal cell carcinoma	basal cell carcinoma	EFO_0004193	-0.0332262	0.0211841	0.96732	0.927978	1.00833	0.116777	PRSWEB_PHECODE172.21_20001-1073_PRS-CS_MGI_20200608	PRS-CS	Parameters = auto; LD reference (eur)	GRCh37	1073162	0	NR	PGP000118	32991828	10.1016/j.ajhg.2020.08.025	True	European:100	European:100	European:100	https://ftp.ebi.ac.uk/pub/databases/spot/pgs/scores/PGS000449/ScoringFiles/PGS000449.txt.gz	PGS obtained from the Catalog should be cited appropriately, and used in accordance with any licensing restrictions set by the authors. See EBI Terms of Use (https://www.ebi.ac.uk/about/terms-of-use/) for additional details.
PGS001165	Arm fat free mass (L)	lean body mass	EFO_0004995	-0.0334424	0.0213453	0.967111	0.927485	1.00843	0.117177	GBE_INI23125	snpnet		GRCh37	30360	0	NR	PGP000244	35324888	10.1371/journal.pgen.1010105	True		European:100	European:40|African:20|East Asian:20|South Asian:20	https://ftp.ebi.ac.uk/pub/databases/spot/pgs/scores/PGS001165/ScoringFiles/PGS001165.txt.gz	PGS obtained from the Catalog should be cited appropriately, and used in accordance with any licensing restrictions set by the authors. See EBI Terms of Use (https://www.ebi.ac.uk/about/terms-of-use/) for additional details.
PGS001729	WA L3 in tract acoustic radiation (R)	brain volume measurement|neuroimaging measurement	EFO_0006930|EFO_0004346	0.0333223	0.0212926	1.03388	0.991624	1.07794	0.11759	GBE_INI25624	snpnet		GRCh37	794	0	NR	PGP000244	35324888	10.1371/journal.pgen.1010105	True		European:100	European:40|African:20|East Asian:20|South Asian:20	https://ftp.ebi.ac.uk/pub/databases/spot/pgs/scores/PGS001729/ScoringFiles/PGS001729.txt.gz	PGS obtained from the Catalog should be cited appropriately, and used in accordance with any licensing restrictions set by the authors. See EBI Terms of Use (https://www.ebi.ac.uk/about/terms-of-use/) for additional details.
PGS001432	Mean FA in posterior thalamic radiation on FA skeleton (L)	brain volume measurement|neuroimaging measurement	EFO_0006930|EFO_0004346	0.0332573	0.0212559	1.03382	0.991631	1.0778	0.117672	GBE_INI25085	snpnet		GRCh37	1654	0	NR	PGP000244	35324888	10.1371/journal.pgen.1010105	True		European:100	European:40|African:20|East Asian:20|South Asian:20	https://ftp.ebi.ac.uk/pub/databases/spot/pgs/scores/PGS001432/ScoringFiles/PGS001432.txt.gz	PGS obtained from the Catalog should be cited appropriately, and used in accordance with any licensing restrictions set by the authors. See EBI Terms of Use (https://www.ebi.ac.uk/about/terms-of-use/) for additional details.
PGS000392	Cancer of bronchus; lung	bronchus cancer|lung cancer|tracheal cancer	MONDO_0001672|MONDO_0008903|MONDO_0001407	0.0348408	0.0222918	1.03545	0.991188	1.0817	0.118067	PRSWEB_PHECODE165.1_GWAS-Catalog-r2019-05-03-X165.1_PT_UKB_20200608	Pruning and Thresholding (P+T)	LD Clumping (MAF >= 1%, r^2 <= 0.1) & P<=2.51e-08	GRCh37	19	0	NR	PGP000118	32991828	10.1016/j.ajhg.2020.08.025	True	European:100	European:100	European:100	https://ftp.ebi.ac.uk/pub/databases/spot/pgs/scores/PGS000392/ScoringFiles/PGS000392.txt.gz	PGS obtained from the Catalog should be cited appropriately, and used in accordance with any licensing restrictions set by the authors. See EBI Terms of Use (https://www.ebi.ac.uk/about/terms-of-use/) for additional details.
PGS001969	Neutrophil count	neutrophil count	EFO_0004833	-0.0332952	0.0213153	0.967253	0.927676	1.00852	0.118281	portability-PLR_log_neutrophil	Penalized regression (bigstatsr)	HapMap3 variants	GRCh37	71566	0	beta	PGP000263	34995502	10.1016/j.ajhg.2021.11.008	True		European:100	European:37.5|African:25|East Asian:12.5|Greater Middle Eastern:12.5|South Asian:12.5	https://ftp.ebi.ac.uk/pub/databases/spot/pgs/scores/PGS001969/ScoringFiles/PGS001969.txt.gz	PGS obtained from the Catalog should be cited appropriately, and used in accordance with any licensing restrictions set by the authors. See EBI Terms of Use (https://www.ebi.ac.uk/about/terms-of-use/) for additional details.
PGS000635	Thyroid cancer	thyroid carcinoma	EFO_0002892	-0.0329236	0.0210788	0.967612	0.928451	1.00843	0.118304	PRSWEB_PHECODE193_UKBB-SAIGE-HRC-X193_PT_MGI_20200608	Pruning and Thresholding (P+T)	LD Clumping (MAF >= 1%, r^2 <= 0.1) & P<=2e-06	GRCh37	5	0	NR	PGP000118	32991828	10.1016/j.ajhg.2020.08.025	True	European:100	European:100	European:100	https://ftp.ebi.ac.uk/pub/databases/spot/pgs/scores/PGS000635/ScoringFiles/PGS000635.txt.gz	PGS obtained from the Catalog should be cited appropriately, and used in accordance with any licensing restrictions set by the authors. See EBI Terms of Use (https://www.ebi.ac.uk/about/terms-of-use/) for additional details.
PGS002583	Bone Mineral Density	bone density	EFO_0003923	0.0329219	0.0211127	1.03347	0.991577	1.07713	0.118916	bmd_HEEL_TSCOREz.P+T.5e-08	Pruning and Thresholding (P+T)	p < 5e-08	GRCh37	7908	0	beta	PGP000332	35393596	10.1038/s41588-022-01036-9	True	European:100		African:25|East Asian:25|European:25|South Asian:25	https://ftp.ebi.ac.uk/pub/databases/spot/pgs/scores/PGS002583/ScoringFiles/PGS002583.txt.gz	PGS obtained from the Catalog should be cited appropriately, and used in accordance with any licensing restrictions set by the authors. See EBI Terms of Use (https://www.ebi.ac.uk/about/terms-of-use/) for additional details.
PGS002403	HbA1c	HbA1c measurement	EFO_0004541	-0.0333506	0.0214678	0.967199	0.927347	1.00876	0.120299	biochemistry_HbA1c.P+T.0.0001	Pruning and Thresholding (P+T)	p < 0.0001	GRCh37	11872	0	beta	PGP000332	35393596	10.1038/s41588-022-01036-9	True	European:100		African:25|East Asian:25|European:25|South Asian:25	https://ftp.ebi.ac.uk/pub/databases/spot/pgs/scores/PGS002403/ScoringFiles/PGS002403.txt.gz	PGS obtained from the Catalog should be cited appropriately, and used in accordance with any licensing restrictions set by the authors. See EBI Terms of Use (https://www.ebi.ac.uk/about/terms-of-use/) for additional details.
PGS001657	WA FA in tract posterior thalamic radiation (R)	brain volume measurement|neuroimaging measurement	EFO_0006930|EFO_0004346	0.0332107	0.0214175	1.03377	0.991271	1.07809	0.12099	GBE_INI25508	snpnet		GRCh37	1279	0	NR	PGP000244	35324888	10.1371/journal.pgen.1010105	True		European:100	European:40|African:20|East Asian:20|South Asian:20	https://ftp.ebi.ac.uk/pub/databases/spot/pgs/scores/PGS001657/ScoringFiles/PGS001657.txt.gz	PGS obtained from the Catalog should be cited appropriately, and used in accordance with any licensing restrictions set by the authors. See EBI Terms of Use (https://www.ebi.ac.uk/about/terms-of-use/) for additional details.
PGS002711	Red Blood Cell Count	erythrocyte count	EFO_0004305	-0.0327158	0.0211145	0.967814	0.928579	1.00871	0.121275	blood_RED_COUNT.SBayesR	SBayesR		GRCh37	982902	0	beta	PGP000332	35393596	10.1038/s41588-022-01036-9	True	European:100		African:25|East Asian:25|European:25|South Asian:25	https://ftp.ebi.ac.uk/pub/databases/spot/pgs/scores/PGS002711/ScoringFiles/PGS002711.txt.gz	PGS obtained from the Catalog should be cited appropriately, and used in accordance with any licensing restrictions set by the authors. See EBI Terms of Use (https://www.ebi.ac.uk/about/terms-of-use/) for additional details.
PGS001623	Volume of grey matter in VIIb Cerebellum (L)	grey matter volume measurement|neuroimaging measurement	EFO_0005420|EFO_0004346	0.0330187	0.0213278	1.03357	0.991255	1.07769	0.121585	GBE_INI25906	snpnet		GRCh37	649	0	NR	PGP000244	35324888	10.1371/journal.pgen.1010105	True		European:100	European:40|African:20|East Asian:20|South Asian:20	https://ftp.ebi.ac.uk/pub/databases/spot/pgs/scores/PGS001623/ScoringFiles/PGS001623.txt.gz	PGS obtained from the Catalog should be cited appropriately, and used in accordance with any licensing restrictions set by the authors. See EBI Terms of Use (https://www.ebi.ac.uk/about/terms-of-use/) for additional details.
PGS001968	Monocyte count	monocyte count	EFO_0005091	-0.0327238	0.0211522	0.967806	0.928503	1.00877	0.121848	portability-PLR_log_monocyte	Penalized regression (bigstatsr)	HapMap3 variants	GRCh37	46673	0	beta	PGP000263	34995502	10.1016/j.ajhg.2021.11.008	True		European:100	European:37.5|African:25|East Asian:12.5|Greater Middle Eastern:12.5|South Asian:12.5	https://ftp.ebi.ac.uk/pub/databases/spot/pgs/scores/PGS001968/ScoringFiles/PGS001968.txt.gz	PGS obtained from the Catalog should be cited appropriately, and used in accordance with any licensing restrictions set by the authors. See EBI Terms of Use (https://www.ebi.ac.uk/about/terms-of-use/) for additional details.
PGS001938	Age first had sexual intercourse	age at first sexual intercourse measurement	EFO_0009749	0.0327141	0.0212269	1.03326	0.991149	1.07715	0.123277	portability-PLR_log_age_first_sex	Penalized regression (bigstatsr)	HapMap3 variants	GRCh37	64164	0	beta	PGP000263	34995502	10.1016/j.ajhg.2021.11.008	True		European:100	European:37.5|African:25|East Asian:12.5|Greater Middle Eastern:12.5|South Asian:12.5	https://ftp.ebi.ac.uk/pub/databases/spot/pgs/scores/PGS001938/ScoringFiles/PGS001938.txt.gz	PGS obtained from the Catalog should be cited appropriately, and used in accordance with any licensing restrictions set by the authors. See EBI Terms of Use (https://www.ebi.ac.uk/about/terms-of-use/) for additional details.
PGS000988	High light scatter reticulocyte percentage	reticulocyte measurement	EFO_0010700	-0.0326503	0.02121	0.967877	0.928466	1.00896	0.12371	GBE_INI30290	snpnet		GRCh37	7184	0	NR	PGP000244	35324888	10.1371/journal.pgen.1010105	True		European:100	European:40|African:20|East Asian:20|South Asian:20	https://ftp.ebi.ac.uk/pub/databases/spot/pgs/scores/PGS000988/ScoringFiles/PGS000988.txt.gz	PGS obtained from the Catalog should be cited appropriately, and used in accordance with any licensing restrictions set by the authors. See EBI Terms of Use (https://www.ebi.ac.uk/about/terms-of-use/) for additional details.
PGS001960	IGF-1	IGF-1 measurement	EFO_0004627	0.0325298	0.0211389	1.03306	0.991137	1.07677	0.123838	portability-PLR_log_IGF1	Penalized regression (bigstatsr)	HapMap3 variants	GRCh37	87149	0	beta	PGP000263	34995502	10.1016/j.ajhg.2021.11.008	True		European:100	European:37.5|African:25|East Asian:12.5|Greater Middle Eastern:12.5|South Asian:12.5	https://ftp.ebi.ac.uk/pub/databases/spot/pgs/scores/PGS001960/ScoringFiles/PGS001960.txt.gz	PGS obtained from the Catalog should be cited appropriately, and used in accordance with any licensing restrictions set by the authors. See EBI Terms of Use (https://www.ebi.ac.uk/about/terms-of-use/) for additional details.
PGS002348	Smoking status	smoking status measurement	EFO_0006527	-0.032716	0.0212677	0.967813	0.9283	1.00901	0.123976	cov_SMOKING_STATUS.BOLT-LMM	BOLT-LMM		GRCh37	1109311	0	beta	PGP000332	35393596	10.1038/s41588-022-01036-9	True	European:100		African:25|East Asian:25|European:25|South Asian:25	https://ftp.ebi.ac.uk/pub/databases/spot/pgs/scores/PGS002348/ScoringFiles/PGS002348.txt.gz	PGS obtained from the Catalog should be cited appropriately, and used in accordance with any licensing restrictions set by the authors. See EBI Terms of Use (https://www.ebi.ac.uk/about/terms-of-use/) for additional details.
PGS001526	QT interval	QT interval	EFO_0004682	0.0325241	0.0211507	1.03306	0.991108	1.07678	0.124115	GBE_INI22331	snpnet		GRCh37	609	0	NR	PGP000244	35324888	10.1371/journal.pgen.1010105	True		European:100	European:40|African:20|East Asian:20|South Asian:20	https://ftp.ebi.ac.uk/pub/databases/spot/pgs/scores/PGS001526/ScoringFiles/PGS001526.txt.gz	PGS obtained from the Catalog should be cited appropriately, and used in accordance with any licensing restrictions set by the authors. See EBI Terms of Use (https://www.ebi.ac.uk/about/terms-of-use/) for additional details.
PGS000258	Kallikrein-6 (KLK6) serum levels	blood protein measurement	EFO_0007937	-0.0374118	0.0243425	0.963279	0.918399	1.01035	0.12432	KLK6	LDpred	HapMap3 SNPs with MAF >0.05, HWE P>1e-05, imputation quality>0.95, fraction of causal markers 0.003.	GRCh37	552053	0	NR	PGP000089	33067605	10.1038/s42255-020-00287-2	True		European:100	European:100	https://ftp.ebi.ac.uk/pub/databases/spot/pgs/scores/PGS000258/ScoringFiles/PGS000258.txt.gz	PGS obtained from the Catalog should be cited appropriately, and used in accordance with any licensing restrictions set by the authors. See EBI Terms of Use (https://www.ebi.ac.uk/about/terms-of-use/) for additional details.
PGS001148	Trunk fat mass	fat body mass	EFO_0005409	-0.0326273	0.0212327	0.967899	0.928446	1.00903	0.124378	GBE_INI23128	snpnet		GRCh37	29233	0	NR	PGP000244	35324888	10.1371/journal.pgen.1010105	True		European:100	European:40|African:20|East Asian:20|South Asian:20	https://ftp.ebi.ac.uk/pub/databases/spot/pgs/scores/PGS001148/ScoringFiles/PGS001148.txt.gz	PGS obtained from the Catalog should be cited appropriately, and used in accordance with any licensing restrictions set by the authors. See EBI Terms of Use (https://www.ebi.ac.uk/about/terms-of-use/) for additional details.
PGS001691	WA ISOVF in tract cingulate gyrus part of cingulum (L)	brain volume measurement|neuroimaging measurement	EFO_0006930|EFO_0004346	0.0325779	0.0212096	1.03311	0.991047	1.07697	0.124539	GBE_INI25708	snpnet		GRCh37	477	0	NR	PGP000244	35324888	10.1371/journal.pgen.1010105	True		European:100	European:40|African:20|East Asian:20|South Asian:20	https://ftp.ebi.ac.uk/pub/databases/spot/pgs/scores/PGS001691/ScoringFiles/PGS001691.txt.gz	PGS obtained from the Catalog should be cited appropriately, and used in accordance with any licensing restrictions set by the authors. See EBI Terms of Use (https://www.ebi.ac.uk/about/terms-of-use/) for additional details.
PGS001334	Other chronic obstructive pulmonary disease (time-to-event)	chronic obstructive pulmonary disease	EFO_0000341	-0.0325624	0.0212154	0.967962	0.928537	1.00906	0.124821	GBE_HC1035	snpnet		GRCh37	498	0	NR	PGP000244	35324888	10.1371/journal.pgen.1010105	True		European:100	European:40|African:20|East Asian:20|South Asian:20	https://ftp.ebi.ac.uk/pub/databases/spot/pgs/scores/PGS001334/ScoringFiles/PGS001334.txt.gz	PGS obtained from the Catalog should be cited appropriately, and used in accordance with any licensing restrictions set by the authors. See EBI Terms of Use (https://www.ebi.ac.uk/about/terms-of-use/) for additional details.
PGS000143	Seen a General Practitioner for nerves, anxiety, tension or depression (without report of low mood or anhedonia)	seeing a general practitioner for nerves, anxiety, tension or depression, self-reported	EFO_0009820	0.0324326	0.0211399	1.03296	0.991039	1.07666	0.124983	GPNoDep	LD-clumping and p-value thresholding (Ricopilli)	Clumping r2 < 0.1. Scores provided at a p-value threshold = 0.1 (LD-clumped summary statistics require to calculate the score at other threshold are linked in GWAS sample descriptions)	NR	21042	0	NR	PGP000068	32231276	10.1038/s41588-020-0594-5	True	European:100		European:100	https://ftp.ebi.ac.uk/pub/databases/spot/pgs/scores/PGS000143/ScoringFiles/PGS000143.txt.gz	PGS obtained from the Catalog should be cited appropriately, and used in accordance with any licensing restrictions set by the authors. See EBI Terms of Use (https://www.ebi.ac.uk/about/terms-of-use/) for additional details.
PGS000509	Breast cancer (female)	breast carcinoma	EFO_0000305	0.0326564	0.0213176	1.0332	0.990915	1.07728	0.125547	PRSWEB_PHECODE174.1_Onco-iCOGS-Overall-BRCA_PT_MGI_20200608	Pruning and Thresholding (P+T)	LD Clumping (MAF >= 1%, r^2 <= 0.1) & P<=0.000398	GRCh37	3038	0	NR	PGP000118	32991828	10.1016/j.ajhg.2020.08.025	True	European:100	European:100	European:100	https://ftp.ebi.ac.uk/pub/databases/spot/pgs/scores/PGS000509/ScoringFiles/PGS000509.txt.gz	PGS obtained from the Catalog should be cited appropriately, and used in accordance with any licensing restrictions set by the authors. See EBI Terms of Use (https://www.ebi.ac.uk/about/terms-of-use/) for additional details.
PGS002317	Childless	reproductive behaviour measurement	EFO_0007862	0.0324171	0.0212071	1.03295	0.990893	1.07679	0.126365	repro_ChildLess.BOLT-LMM	BOLT-LMM		GRCh37	1109311	0	beta	PGP000332	35393596	10.1038/s41588-022-01036-9	True	European:100		African:25|East Asian:25|European:25|South Asian:25	https://ftp.ebi.ac.uk/pub/databases/spot/pgs/scores/PGS002317/ScoringFiles/PGS002317.txt.gz	PGS obtained from the Catalog should be cited appropriately, and used in accordance with any licensing restrictions set by the authors. See EBI Terms of Use (https://www.ebi.ac.uk/about/terms-of-use/) for additional details.
PGS002005	Sitting height	sitting height measurement	EFO_0011011	0.032515	0.0212796	1.03305	0.990849	1.07705	0.126515	portability-PLR_sitting_height	Penalized regression (bigstatsr)	HapMap3 variants	GRCh37	118423	0	beta	PGP000263	34995502	10.1016/j.ajhg.2021.11.008	True		European:100	European:37.5|African:25|East Asian:12.5|Greater Middle Eastern:12.5|South Asian:12.5	https://ftp.ebi.ac.uk/pub/databases/spot/pgs/scores/PGS002005/ScoringFiles/PGS002005.txt.gz	PGS obtained from the Catalog should be cited appropriately, and used in accordance with any licensing restrictions set by the authors. See EBI Terms of Use (https://www.ebi.ac.uk/about/terms-of-use/) for additional details.
PGS001243	Ankle spacing width (R)	anthropometric measurement	EFO_0004302	-0.0323473	0.0211711	0.96817	0.928818	1.00919	0.126537	GBE_INI4119	snpnet		GRCh37	15134	0	NR	PGP000244	35324888	10.1371/journal.pgen.1010105	True		European:100	European:40|African:20|East Asian:20|South Asian:20	https://ftp.ebi.ac.uk/pub/databases/spot/pgs/scores/PGS001243/ScoringFiles/PGS001243.txt.gz	PGS obtained from the Catalog should be cited appropriately, and used in accordance with any licensing restrictions set by the authors. See EBI Terms of Use (https://www.ebi.ac.uk/about/terms-of-use/) for additional details.
PGS000977	MCV seropositivity for Merkel Cell Polyomavirus	merkel cell virus seropositivity	EFO_0010906	0.0539189	0.0353128	1.0554	0.984822	1.13103	0.126788	GBE_BIN23067	snpnet		GRCh37	3	0	NR	PGP000244	35324888	10.1371/journal.pgen.1010105	True		European:100	European:40|African:20|East Asian:20|South Asian:20	https://ftp.ebi.ac.uk/pub/databases/spot/pgs/scores/PGS000977/ScoringFiles/PGS000977.txt.gz	PGS obtained from the Catalog should be cited appropriately, and used in accordance with any licensing restrictions set by the authors. See EBI Terms of Use (https://www.ebi.ac.uk/about/terms-of-use/) for additional details.
PGS002264	Pancreatic ductal adenocarcinoma	pancreatic ductal adenocarcinoma	EFO_0002517	0.0321666	0.0210684	1.03269	0.990914	1.07623	0.126818	PRS_Combined	Curated variants associated with pancreatic cancer	4 existing PRS were merged Nakatochi (PMID:30192808), Galeotti (PMID:32591343), Molina (PMID:32409590), Jia (PMID:32596635) with variants from a more recent GWAS ﻿Rashkin et al (PMID:32887889)	GRCh37	49	0	log(OR)	PGP000293	35065983	10.1053/j.gastro.2022.01.016	True	European:99.3|East Asian:0.7		Not Reported:100	https://ftp.ebi.ac.uk/pub/databases/spot/pgs/scores/PGS002264/ScoringFiles/PGS002264.txt.gz	PGS obtained from the Catalog should be cited appropriately, and used in accordance with any licensing restrictions set by the authors. See EBI Terms of Use (https://www.ebi.ac.uk/about/terms-of-use/) for additional details.
PGS002309	Number of children ever born	number of children ever born measurement	EFO_0009102	-0.0323666	0.0212149	0.968152	0.92872	1.00926	0.127097	repro_NumberChildrenEverBorn_Pooled.BOLT-LMM	BOLT-LMM		GRCh37	1109311	0	beta	PGP000332	35393596	10.1038/s41588-022-01036-9	True	European:100		African:25|East Asian:25|European:25|South Asian:25	https://ftp.ebi.ac.uk/pub/databases/spot/pgs/scores/PGS002309/ScoringFiles/PGS002309.txt.gz	PGS obtained from the Catalog should be cited appropriately, and used in accordance with any licensing restrictions set by the authors. See EBI Terms of Use (https://www.ebi.ac.uk/about/terms-of-use/) for additional details.
PGS002033	Overweight, obesity and other hyperalimentation	overnutrition|overweight body mass index status|obesity	MONDO_0003916|EFO_0005935|EFO_0001073	-0.0323329	0.0212043	0.968184	0.928771	1.00927	0.127302	portability-ldpred2_278	LDpred2 (bigsnpr)	LDpred2-auto using HapMap3 variants	GRCh37	846292	0	beta	PGP000263	34995502	10.1016/j.ajhg.2021.11.008	True		European:100	European:37.5|African:25|East Asian:12.5|Greater Middle Eastern:12.5|South Asian:12.5	https://ftp.ebi.ac.uk/pub/databases/spot/pgs/scores/PGS002033/ScoringFiles/PGS002033.txt.gz	PGS obtained from the Catalog should be cited appropriately, and used in accordance with any licensing restrictions set by the authors. See EBI Terms of Use (https://www.ebi.ac.uk/about/terms-of-use/) for additional details.
PGS002438	Childless	reproductive behaviour measurement	EFO_0007862	-0.034277	0.0224832	0.966304	0.924646	1.00984	0.127369	repro_ChildLess.P+T.0.001	Pruning and Thresholding (P+T)	p < 0.001	GRCh37	10891	0	beta	PGP000332	35393596	10.1038/s41588-022-01036-9	True	European:100		African:25|East Asian:25|European:25|South Asian:25	https://ftp.ebi.ac.uk/pub/databases/spot/pgs/scores/PGS002438/ScoringFiles/PGS002438.txt.gz	PGS obtained from the Catalog should be cited appropriately, and used in accordance with any licensing restrictions set by the authors. See EBI Terms of Use (https://www.ebi.ac.uk/about/terms-of-use/) for additional details.
PGS002520	Tanning	suntan	EFO_0004279	-0.0327459	0.0215558	0.967784	0.927748	1.00955	0.128731	pigment_TANNING.P+T.0.01	Pruning and Thresholding (P+T)	p < 0.01	GRCh37	100837	0	beta	PGP000332	35393596	10.1038/s41588-022-01036-9	True	European:100		African:25|East Asian:25|European:25|South Asian:25	https://ftp.ebi.ac.uk/pub/databases/spot/pgs/scores/PGS002520/ScoringFiles/PGS002520.txt.gz	PGS obtained from the Catalog should be cited appropriately, and used in accordance with any licensing restrictions set by the authors. See EBI Terms of Use (https://www.ebi.ac.uk/about/terms-of-use/) for additional details.
PGS002527	White Blood Count	leukocyte count	EFO_0004308	-0.0328079	0.0216068	0.967724	0.927598	1.00959	0.128911	blood_WHITE_COUNT.P+T.0.01	Pruning and Thresholding (P+T)	p < 0.01	GRCh37	141866	0	beta	PGP000332	35393596	10.1038/s41588-022-01036-9	True	European:100		African:25|East Asian:25|European:25|South Asian:25	https://ftp.ebi.ac.uk/pub/databases/spot/pgs/scores/PGS002527/ScoringFiles/PGS002527.txt.gz	PGS obtained from the Catalog should be cited appropriately, and used in accordance with any licensing restrictions set by the authors. See EBI Terms of Use (https://www.ebi.ac.uk/about/terms-of-use/) for additional details.
PGS000896	Low density lipoprotein (LDL) cholesterol	low density lipoprotein cholesterol measurement	EFO_0004611	-0.0321355	0.0211655	0.968375	0.929025	1.00939	0.12894	GLGC_2021_SAS_LDL_PRS_weights_PRS-CS	PRS-CS	1000Genomes reference panel	hg19	1100062	0	beta	PGP000230	34887591	https://doi.org/10.1038/s41586-021-04064-3	True	South Asian:100		South Asian:100	https://ftp.ebi.ac.uk/pub/databases/spot/pgs/scores/PGS000896/ScoringFiles/PGS000896.txt.gz	PGS obtained from the Catalog should be cited appropriately, and used in accordance with any licensing restrictions set by the authors. See EBI Terms of Use (https://www.ebi.ac.uk/about/terms-of-use/) for additional details.
PGS002617	Systolic Blood Pressure	systolic blood pressure	EFO_0006335	0.0320049	0.0211375	1.03252	0.99062	1.0762	0.129993	bp_SYSTOLICadjMEDz.P+T.5e-08	Pruning and Thresholding (P+T)	p < 5e-08	GRCh37	2060	0	beta	PGP000332	35393596	10.1038/s41588-022-01036-9	True	European:100		African:25|East Asian:25|European:25|South Asian:25	https://ftp.ebi.ac.uk/pub/databases/spot/pgs/scores/PGS002617/ScoringFiles/PGS002617.txt.gz	PGS obtained from the Catalog should be cited appropriately, and used in accordance with any licensing restrictions set by the authors. See EBI Terms of Use (https://www.ebi.ac.uk/about/terms-of-use/) for additional details.
PGS001256	Gallstones	gallstones	EFO_0004210	0.0318864	0.021082	1.0324	0.99061	1.07595	0.130409	GBE_HC188	snpnet		GRCh37	876	0	NR	PGP000244	35324888	10.1371/journal.pgen.1010105	True		European:100	European:40|African:20|East Asian:20|South Asian:20	https://ftp.ebi.ac.uk/pub/databases/spot/pgs/scores/PGS001256/ScoringFiles/PGS001256.txt.gz	PGS obtained from the Catalog should be cited appropriately, and used in accordance with any licensing restrictions set by the authors. See EBI Terms of Use (https://www.ebi.ac.uk/about/terms-of-use/) for additional details.
PGS000426	Melanomas of skin (diagnosis or history)	melanoma	EFO_0000756	0.0325462	0.0215264	1.03308	0.990401	1.0776	0.130555	PRSWEB_PHECODE172.1_Melanoma-Ransohoff_P_5e-08_UKB_20200608	GWAS Hits	LD Clumping (MAF >= 1%, r^2 <= 0.1) & P<=5e-08	GRCh37	20	0	NR	PGP000118	32991828	10.1016/j.ajhg.2020.08.025	True	European:100	European:100	European:100	https://ftp.ebi.ac.uk/pub/databases/spot/pgs/scores/PGS000426/ScoringFiles/PGS000426.txt.gz	PGS obtained from the Catalog should be cited appropriately, and used in accordance with any licensing restrictions set by the authors. See EBI Terms of Use (https://www.ebi.ac.uk/about/terms-of-use/) for additional details.
PGS000427	Melanomas of skin (diagnosis or history)	melanoma	EFO_0000756	0.0325462	0.0215264	1.03308	0.990401	1.0776	0.130555	PRSWEB_PHECODE172.1_Melanoma-Ransohoff_PT_MGI_20200608	Pruning and Thresholding (P+T)	LD Clumping (MAF >= 1%, r^2 <= 0.1) & P<=3.5e-08	GRCh37	20	0	NR	PGP000118	32991828	10.1016/j.ajhg.2020.08.025	True	European:100	European:100	European:100	https://ftp.ebi.ac.uk/pub/databases/spot/pgs/scores/PGS000427/ScoringFiles/PGS000427.txt.gz	PGS obtained from the Catalog should be cited appropriately, and used in accordance with any licensing restrictions set by the authors. See EBI Terms of Use (https://www.ebi.ac.uk/about/terms-of-use/) for additional details.
PGS000425	Melanomas of skin (diagnosis or history)	melanoma	EFO_0000756	0.0325462	0.0215264	1.03308	0.990401	1.0776	0.130555	PRSWEB_PHECODE172.1_Melanoma-Ransohoff_P_5e-08_MGI_20200608	GWAS Hits	LD Clumping (MAF >= 1%, r^2 <= 0.1) & P<=5e-08	GRCh37	20	0	NR	PGP000118	32991828	10.1016/j.ajhg.2020.08.025	True	European:100	European:100	European:100	https://ftp.ebi.ac.uk/pub/databases/spot/pgs/scores/PGS000425/ScoringFiles/PGS000425.txt.gz	PGS obtained from the Catalog should be cited appropriately, and used in accordance with any licensing restrictions set by the authors. See EBI Terms of Use (https://www.ebi.ac.uk/about/terms-of-use/) for additional details.
PGS000428	Melanomas of skin (diagnosis or history)	melanoma	EFO_0000756	0.0325462	0.0215264	1.03308	0.990401	1.0776	0.130555	PRSWEB_PHECODE172.1_Melanoma-Ransohoff_PT_UKB_20200608	Pruning and Thresholding (P+T)	LD Clumping (MAF >= 1%, r^2 <= 0.1) & P<=3.5e-08	GRCh37	20	0	NR	PGP000118	32991828	10.1016/j.ajhg.2020.08.025	True	European:100	European:100	European:100	https://ftp.ebi.ac.uk/pub/databases/spot/pgs/scores/PGS000428/ScoringFiles/PGS000428.txt.gz	PGS obtained from the Catalog should be cited appropriately, and used in accordance with any licensing restrictions set by the authors. See EBI Terms of Use (https://www.ebi.ac.uk/about/terms-of-use/) for additional details.
PGS001024	Hemorrhoid	hemorrhoid	EFO_0009552	0.0319956	0.0211749	1.03251	0.990538	1.07627	0.130783	GBE_HC61	snpnet		GRCh37	786	0	NR	PGP000244	35324888	10.1371/journal.pgen.1010105	True		European:100	European:40|African:20|East Asian:20|South Asian:20	https://ftp.ebi.ac.uk/pub/databases/spot/pgs/scores/PGS001024/ScoringFiles/PGS001024.txt.gz	PGS obtained from the Catalog should be cited appropriately, and used in accordance with any licensing restrictions set by the authors. See EBI Terms of Use (https://www.ebi.ac.uk/about/terms-of-use/) for additional details.
PGS000965	Hypothyroidism/myxoedema	myxedema|hypothyroidism	EFO_1001055|EFO_0004705	-0.0327942	0.0217049	0.967738	0.927432	1.0098	0.13081	GBE_HC219	snpnet		GRCh37	4535	0	NR	PGP000244	35324888	10.1371/journal.pgen.1010105	True		European:100	European:40|African:20|East Asian:20|South Asian:20	https://ftp.ebi.ac.uk/pub/databases/spot/pgs/scores/PGS000965/ScoringFiles/PGS000965.txt.gz	PGS obtained from the Catalog should be cited appropriately, and used in accordance with any licensing restrictions set by the authors. See EBI Terms of Use (https://www.ebi.ac.uk/about/terms-of-use/) for additional details.
[truncated: 2,076 more rows]

## Sheet: S8. Index variant PheWAS
Supplementary Data 8. Index variant phenome-wide association scans (PheWAS). For each Fuchs endothelial corneal dystrophy index variant in this GWAS, listing the significantly associated phenotypes in the Million Veterans Program. EA, effect allele; NEA, non-effect allele; EAF, effect allele frequency; SE, standard error; LP, -log10(P).
SNP	Gene	EA	NEA	EAF	Phenotype	Type	Category	Beta	SE	LP	N	N_case	N_control
rs11590557	SSBP3	A	G	0.0346	Fuchs' dystrophy	Phecode	Sense Organs	0.4257	0.06849	8.55768	455791	3512	452279
[truncated: 60 more rows]

## Sheet: S9. Colocalization results
Supplementary Data 9. Colocalization results. For four traits that were colocalized with FECD genetic associations at TCF4, the number of snps (nsnps) used in colocalization, posterior probabilities, and correlation coefficient (r) of effects and P-values between the colocalized trait and FECD.
[truncated: 5 more rows]
